# Supplementary material for: Neuroscience meets behavior: A systematic literature review on magnetic resonance imaging of the brain combined with real‐world digital phenotyping
Source: Hum Brain Mapp. 2024 Mar 4;45(4):e26620. doi: 10.1002/hbm.26620 (PMC10911114; doi:10.1002/hbm.26620)
Supplement: Supplementary file 5 — DATA S1. Tables. [file HBM-45-e26620-s005.xlsx]

## Sheet: Supplementary Table 1
Document	PubMed ID	Scopus ID	title	DOI	date	keywords	study type	data source	sample size	age range	patient sample	number of diagnostics	illness	MRI technique	fMRI technique	fMRI stimulus	MRI sample	device (by function)	device	device use	number of discarded samples	discard reason	method	MRI data analysis	PAD data analysis	question of interest	main finding	brain area
P01	29776014		Association of objectively measured physical activity with brain structure: UK Biobank study.	10.1111/joim.12772	########	accelerometer, physical activity, structural magnetic resonance imaging	cross-sectional	re-used	5272	mean: 55.4, minimum: 40.0, maximum: 69.0	0	0		T1/T2-weighted MRI			0	physical activity	actigraph	7	PAD: 245		linear regression	From Ref. 17, FSL is used to cut down the field of view (FOV), register the images to a standard atlas, apply brain extraction, deface, and segment the brain into different structures. Then, SIENAX analysis is carried out to estimate gray volumes.		to examine associations between objective physical activity and brain structure using data from a large-scale population imaging study of over 5000 adults.	There is an apparent link between physical activity and higher grey matter volume that was only evident in older (>60 year old) participants. There is also associations of physical activity with hippocampal volumes.	hippocampus
P02	25147086		Moderate-intensity physical activity, hippocampal volume, and memory in older adults with mild cognitive impairment.	10.1093/gerona/glu136	########	accelerometer, physical activity, structural magnetic resonance imaging	cross-sectional	re-used	310	mean: 71.3	310	1	cognitive_decline	T1/T2-weighted MRI			1	physical activity	actigraph, step counter	14	MRI: 13, PAD: 65, other: 1	insufficient data	Perason's correlations, linear regression, and structural equation modelling	volumetric segmentation using FIRST		to examine the association of daily PA measured by triaxial accelerometers with memory and hippocampal volume in older adults with MCI	In MCI patients, duration of moderate PA, as measured objectively by a triaxial accelerometer, was significantly correlated with hippocampal volume	hippocampus
P03	32814816		Opposing associations between sedentary time and decision-making competence in young adults revealed by functional connectivity in the dorsal attention network.	10.1038/s41598-020-70679-7	########	accelerometer, functional connectivity, physical activity, resting state fMRI	cross-sectional	re-used	201	mean: 24.2, minimum: 18.0, maximum: 43.9	0	0		fMRI	rs-fMRI		0	physical activity	accelerometer	7		insufficient data	Linear regression models	compute the adjacency matrices based on Craddock's 600 parcellation. Then, global and local efficiency were computed for specific networks and transformed using the Turkey power transformations.	Actlife software was used to calculate time spent sedentary and in MVPA after converting the accelerometer data in vertical counts over 60s.	How daily physical activity and sedentary time relate to human judgement and functional connectivity (FC) patterns that support them	sedentary time was positevely related to higher ability to resist a common cognitive bias in decision-making, a framing bias. However, considering cognitively salient networks, more sedentary young adults showed lower efciency of information processing selectively within the DAN.	DAN
P04	30488820		From laboratory to life: associating brain reward processing with real-life motivated behaviour and symptoms of depression in non-help-seeking young adults.	10.1017/S0033291718003446	########	ESM, experience sampling method, functional magnetic resonance imaging	intervention	re-used	87	minimum: 16.0, maximum: 25.0	87	1	depression	fMRI	task fMRI	mixed-design	0	EMA. mood, daily events and activities	beeper	15	MRI: 8, PAD: 3, other: 16	inconsistent data	multilevel linear regression	First-level general linear models included 19 regressors which were convolved with a hemodynamic response function. A linear contrast of the regression coefficient of RPE was computed at the individual level and resulting contrast images were taken to conduct within-subject t-test.	The authours controlled ESM sampling time (in days) and time within a day (in minutes).	how model-based striatal reward prediction errors responses relate to behaviour in a real-world context.	The current study found that reward prediction errors signals in the right putamen and nucleus accumbens correlated with self-reported depression severity suggesting that individuals with higher depression severity scores exhibit lower striatal reward learning signals. Lower striatal reward prediction error signal during a reward learning task was associated with increased decoupling between real…	nucleus accumbens, right putamen
P05	29362440		The real-life costs of emotion regulation in anorexia nervosa: a combined ecological momentary assessment and fMRI study.	10.1038/s41398-017-0004-7	########	EMA, functional magnetic resonance imaging	cross-sectional	first-use data	70	mean: 16.6, minimum: 12.1, maximum: 29.5	35	1	anorexia	fMRI	task fMRI	event-related	1	EMA. disorder-related rumination and affect	smartphone	14			Pearson's correlation, Spearman's correlation, linear regression, hierarchical linear modelling	first level GLM fitted to 5 responses. Second level GLM for three contrasts, postive watch > neutral, positive watch > positive distance, positive watch < positive distance.		whether voluntary emotion regulation in AN patients comes with associated disorder-relevant costs	fMRI data predicted patients’ momentary ratings of affect and rumination, showing that the more VS activity was downregulated during distancing from positive emotions, the less weight AN patients gained until follow-up time points at 60 and 90 days into therapy.	ventral striatum
P06	24132411		Integrating ecological momentary assessment and functional brain imaging methods: new avenues for studying and treating tobacco dependence.	10.1093/ntr/ntt129	########	EMA, functional magnetic resonance imaging	cross-sectional	first-use data	10	mean: 26.2, minimum: 18.0, maximum: 45.0	0	0		fMRI	task fMRI	mixed-design	1	EMA. smoking habits, triggers, craving, nicotine dependence, affective valence and arousal.	smartphone	10			mixed-effects multilevel model	random-effects general linear model (GLM) with task-related regressors		are certain situations (i.e., those in which cigarettes are perceived to be accessible) associated with changes in reward functioning that increase the likelihood of relapse? and do nondrug rewards generally have less of an impact on the behavior of some smokers than others?	for certain smokers, nondrug rewards (such as personal finances) hold significantly less value when cigarettes are perceived to available versus unavailable—	left striatum
P07	23013554		Hippocampal volume as marker of daily life stress sensitivity in psychosis.	10.1017/s003329171200219x	########	ESM, experience sampling method, freesurfer	cross-sectional	re-used	89	mean: 29.7	20	5	psychosis	T1/T2-weighted MRI			1	EMA. emotional stress reactivity and negative affect	wristwatch	6			multilevel regression	Labeling of the subcortical structures is based on by Fischl et al. (2002). Global and local information are used in the process. The global information is based on an atlas. Local information is incorporated by modeling the classiffcation as a non-stationary anisotropic Markov random field.		is hippocampal volume associated with emotional and cortisol reactivity to daily life stress?	the immediate effect of daily stress on negative affect and cortisol was conditional not only on hoppocampal volume but also on risk for psychosis.	hippocampus
P08	31108215		Identifying predictors of within-person variance in MRI-based brain volume estimates.	10.1016/j.neuroimage.2019.05.030	########	freesurfer, physical activity, structural magnetic resonance imaging	longitudinal	re-used	6	mean: 28.0, minimum: 24.0, maximum: 31.0	0	0		T1/T2-weighted MRI			280	physical activity, sleep	wristwatch	243.52			regression models, stepwise regression, LASSO regression, random forests	VBM8 and SPM with default parameters using the cross-sectional process stream. Freesurfer was used for cortical segmentation	mice for imputing missing values	how much time-varying variables may serve as predictors of within-person variability?	there is weak predictive evidence for the number of steps taken on the previous days and testosterone levels
P09	32283474		Autonomic modulation networks in schizophrenia: The relationship between heart rate variability and functional and structural connectivity in the brain.	10.1016/j.pscychresns.2020.111079	########	Amplitude of Low Frequency Fluctuations, diffusion tensor imaging, heart rate, heart rate variability	cross-sectional	first-use data	20	mean: 37.0, minimum: 18.0, maximum: 45.0	10	1	schizophrenia	DWI, fMRI	rs-fMRI		0	heart rate, heart rate variability	heart rate monitor	1			non-parametric significance tests, Spearman's correlation	Preprocessing was done with DPARSF. Connectivity is computed with ALF; the signal from anterior cingulate cortexwas correlated to all other voxels. For DTI, bedpostx was used. Axial and radial diffusivity were computed. Probtrackx was used to compute tactography.	HRV was computed using Kubios Standard	what is the relationship between whole-brain functional and structural connectivity of the anterior cingulate cortexand heart rate variability in patients with schizophrenia and healthy controls	ambulatory heart rate variability in patients with schizophrenia was associated with anterior cingulate cortex-cerebellum resting-state connectivity, spontaneous activity in the cerebellum, as well as with diffusivity in anterior cingulate cortex-cerebellum white-matter projections	anterior cingulate cortex, cerebellum, left hippocampus, thalamus, midbrain, middle cerebral peduncle
P10	25483019		Low-intensity daily walking activity is associated with hippocampal volume in older adults.	10.1002/hipo.22397	########	FSL, functional magnetic resonance imaging, physical activity	cross-sectional	re-used	92	mean: 67.3	0	0		T1/T2-weighted MRI			0	physical activity	accelerometer	7	MRI: 10, PAD: 21	insufficient data	multiple linear regression	segementation was done with FMRIB		what is the association between objectively measured daily walking activity and hippocampal volume in a nondemented, older, mostly sedentary cohort at elevated sociodemographic risk for cognitive and functional decline	greater daily walking activity was associated with larger hippocampal volumes among older women in a sample of nondemented, mostly sedentary older adults.	hippocampus
P11	26493108		Fitness, but not physical activity, is related to functional integrity of brain networks associated with aging.	10.1016/j.neuroimage.2015.10.044	########	functional connectivity, physical activity, resting state fMRI	cross-sectional	first-use data	189	mean: 65.0	0	0		fMRI	rs-fMRI		0	physical activity	actigraph	7	other: 58	insufficient data	network-based statistics	FC was evaluated by correlations between pairs of ROIs and a whole-brain exploratory analysis based on the correlation of selected network ROIs with all other voxels in the brain. ROIs were derived from ICA.	preprocessed with ActiLife software	evaluate the independent relationships between physical activity and fftness with functional brain health among healthy older adults,	DMN, ECN, and SAL networks are most disrupted with advanced age. The positive associations between cardiorespiratory fftness and FC were speciffc rather than global to all FC correlates of aging. The association between cardiorespiratory fftness and functional correlates of brain aging was independent of lifestyle MVPA and LIPA.	default mode network, dorsal attention network, posterior cingulate cortex, medial prefrontal cortex
P12	32072938		Physical activity, aerobic fitness, and brain white matter: Their role for executive functions in adolescence.	10.1016/j.dcn.2020.100765	########	diffusion tensor imaging, fractional anisotropy, physical activity	cross-sectional	re-used	58	mean: 14.3, minimum: 12.7, maximum: 16.2	0	0		DWI			0	physical activity	actigraph	7	MRI: 2		moderation analysis, non-parametric permutation inference	Voxel-wise statistical analysis of the FA, MD, RD, and AD data was carried out using Tract-Based Spatial Statistics (TBSS). FSL’s randomise tool was used to test the relationship of both physical activity and aerobic fitness with white matter tract measures (FA, MD, RD and AD)		are physical activity and aerobic fitness related to white matter properties in adolescents and does white matter FA moderates the connection between either physical activity or aerobic fitness with core executive functions?	We found that aerobic fitness is associated with white matter properties (FA,MD,RD, and AD) of several white matter tracts in adolescents	corpus callosum
P13	30308380		Physical activity is associated with left corticospinal tract microstructure in bipolar depression.	10.1016/j.nicl.2018.09.033	########	diffusion tensor imaging, fractional anisotropy, physical activity	cross-sectional	first-use data	38	mean: 47.6, minimum: 36.5, maximum: 58.6	19	1	bipolar	DWI			0	physical activity	actigraph	1			ANCOVA	A single diffusion tensor model was fitted to the diffusion data to compute FA. Diffusion properties (e.g. FA) were sampled along the tracts. Whole brain tractography was performed using an algorithm similar to (Basser et al., 1994). All tracts were reconstructed in horizontal sections using two anatomically defined regions of interest (ROI) per tract. Mean-FA was derived for each of the five rec…	Data were analyzed using Sleep analysis 5 software	investigate white matter microstructure of the motor system in BD during depression and its association with motor activity	bipolar disorder patients but not typical controls had a positive correlation between fractional anisotropy and activity levels	left corticospinal tract
P14	26786737		Myelination of the right parahippocampal cingulum is associated with physical activity in young healthy adults.	10.1007/s00429-016-1183-3	########	diffusion tensor imaging, fractional anisotropy, physical activity	cross-sectional	first-use data	32	mean: 25.5	0	0		DWI			0	physical activity	actigraph	3	PAD: 1	inconsistent data	Pearson's correlations	A single diffusion tensor model was fftted to the diffusion data. Then, a correction for free water contamination of the diffusion tensor was applied. Whole brain deterministic tractography was performed following peaks in the ffbre orientation density function reconstructed from the damped Richardson Lucy algorithm. TB draw tract ‘waypoint’ based on anatomical landmarks. The fornix and bilateral…	mean activity level was calculated by averaging activity level values over the three consecutive days.	explored the association between physical activity and white matter microstructure of the two main hippocampal pathways: the fornix and the parahippocampal cinguli	significant correlation between activity level and myelin water fraction for the right parahippocampal cinguli	right parahippocampal cinguli
P15	25655514		Objective measures of physical activity, white matter integrity and cognitive status in adults over age 80.	10.1016/j.bbr.2015.01.045	########	blood pressure, diffusion tensor imaging, fractional anisotropy, physical activity	cross-sectional	re-used	90	mean: 87.4	0	0		DWI			0	physical activity	accelerometer, wristwatch	7	MRI: 6, PAD: 7	insufficient data	Pearson's correlations, regression models, hierarchical multiple regression	The DTI was preprocessed using the FMRIB’s Diffusion Toolbox to correct eddy current-induced distortions. Mean fractional anisotropy was calculated for normal-appearing white matter. White matter tracts were identified based on the Johns Hopkins University White Matter Atlas. The white matter hyperintensities quantiffcation was done using a fuzzy connected algorithm.	Sensewear Pro 7.0 was employed to calculate energy expenditure. The average energy expenditure was estimated as energy expenditure during activities equal to or greater than 3 METs. Miles were computed by multiplying the step counts by the average step length computed by the GaitMat II.	examine the association between physical activity and white matter , and cognitive function, in a adults over 80 years old and examine the roles of cardiometabolic conditions, dementia, and physical functional limitations as potential modiffers of these associations.	higher physical activity was associated with higher fractional anisotropy in normal-appearing white matter, mostly localized in frontal and temporal areas	frontal and temporal areas, superior longitudinal fasciculus, and anterior thalamic radiation
P16	25229455		Physical activity and cardiorespiratory fitness are beneficial for white matter in low-fit older adults.	10.1371/journal.pone.0107413	########	diffusion tensor imaging, physical activity	cross-sectional	re-used	86	mean: 65.0, minimum: 60.0, maximum: 78.0	0	0		DWI, T1/T2-weighted MRI			0	physical activity	actigraph	7	PAD: 2, other: 15	insufficient data	multiple stepwise linear regression	WMH volume was estimated using a semi-automated procedure based on FMRIB’s Automated Segmentation Tool. For the white matter tracts, tract-based spatial was employed.	data was preprocessed with ActiLife v5.6.0 . The moderate-to-vigurous physical activity variable was computed by summing the white matter activity. PCA was used to reduce dimmensionality	Is white matter health related to cardiorespiratory function and physical activity in healthy low-active and low-fit older adults and investigate in more detail the multiple interacting pathways linking physical activity to white matterhealth.	cardiorespiratory function and physical activity’, measured as a factor combining cardio respiratory function and three levels of physical activity, was positively associated with white matter health. Higher moderate to vigurous physical activity was related to lower volume of white matter hyperintensities. Light physical activity was positively related to fractional anisotropy in the temporal lo…	parahippocampal, temporal lobe white matter
P17	29441653		Cognitive control under stressful conditions in transitional age youth with bipolar disorder: Diagnostic and sleep-related differences in fronto-limbic activation patterns.	10.1111/bdi.12583	########	functional magnetic resonance imaging, sleep duration	cross-sectional	first-use data	40	mean: 18.97	15	1	bipolar	fMRI	task fMRI	blocked	0	sleep	actigraph, wristwatch	14	MRI: 1, PAD: 1	insufficient data	permutation test	individual maps were computed based on the contrast between blocks. On the second level, analyses were conducted in four selected ROIs using 3dttest++ to test group differences and interactions between groups and sleep.		how brain function in transitional age youth with and without BD may differ during cognitive control under stressful conditions? Does sleep duration and stability contribute to inter-individual differences in brain function?	bipolar disorder youth exhibited greater amygdala activation than healthy controls during cognitive control. Sleep duration and variability modulated ACC response differently between groups.	amygdala, rostroventral anterior cingulate cortex, dorsal anterior cingulate cortex
P18	28777996		Neural connectivity moderates the association between sleep and impulsivity in adolescents.	10.1016/j.dcn.2017.07.006	########	functional connectivity, functional magnetic resonance imaging, sleep duration	cross-sectional	first-use data	55	mean: 16.22, minimum: 14.0, maximum: 18.0	0	0		fMRI	task fMRI	event-related	0	sleep	actigraph, smartphone	14	MRI: 2, other: 2		local analysis of mixed effects	DMN masks were co-registered to the native space. Average time-series were computed using fslmeants. psychophysiological interactions (PPI).	average of sleep duration over 14 days. PCA	to investigate functional connectivity as a moderator between sleep and impulsivity	For people with poor sleep, the DMN and lPFC were coupled at baseline and the DMN-PFC coupling was related to trait levels of impulsive behavior	default mode network, prefrontal cortex, ventrolateral prefrontal cortex, orbitofrontal cortex, and dorsolateral prefrontal cortex.
P19	26414900		Variability in Cumulative Habitual Sleep Duration Predicts Waking Functional Connectivity.	10.5665/sleep.5324	########	functional connectivity, functional magnetic resonance imaging, resting state fMRI, resting state functional magnetic resonance imaging, sleep duration	cross-sectional	first-use data	33	mean: 34.2, minimum: 20.0, maximum: 59.0	0	0		fMRI	rs-fMRI		0	sleep	actigraph	14	other: 4		multiple linear regression and corrected by Benjamini-Hochbergh	seed-based fMRI		how does the intranetwork and inter-network functional connectivity of the default mode network, salience, and central executive network covary with the cumulative effect of normal habitual sleep time	cumulative amount of sleep that participants achieved over the 14-day period preceding fMRI scanning was significantly predictive of intranetwork and inter-network functional connectivity of the default mode network and salience network, but not the executive networks.	mesial prefrontal cortex, right anterior insula, left hippocampus, posterior cingulate cortex, right mesial temporal lobe
P20	30949024		Fusing Mobile Phone Sensing and Brain Imaging to Assess Depression in College Students.	10.3389/fnins.2019.00248	########	functional connectivity, phone, smartphone, smartphone screen	cohort	first-use data	89	median: 18.52, minimum: 18.0, maximum: 28.0	0	0		fMRI	rs-fMRI		0	communication patterns, EMA (PHQ-4), mobility patterns, screen use	smartphone	70	MRI: 6, PAD: 74	technical problems	correlations	neurosynth was employed to create the seed for the subgenual cingulate cortex.	screen duration is automatically computed by the StudentLife app. EMA answers were averaged.	do smartphone sensing features previously identiffed as being related to depression show correlations with RSFC from a region previously identiffed to have aberrant connectivity in depressed individuals?	higher RSFC between the subgenual cingulate cortex and nearby ventral prefrontal regions is positively correlated to unlock duration and people with similar daily movement routines exhibited less connectivity between sgCC and medial OFC.	subgenual cingulate cortex, ventromedial prefrontal cortex, ventral striatum, medial frontal orbitofrontal cortex, medial prefrontal cortex, right medial orbitofrontal cortex, left medial orbitofrontal cortex, caudate
P21	23137935		Correlation between moderate daily physical activity and neurocognitive variability in healthy elderly people.	10.1016/j.archger.2012.10.004	########	accelerometer, functional magnetic resonance imaging, physical activity	cross-sectional	first-use data	43	mean: 70.3, minimum: 60.0, maximum: 79.0	0	0		fMRI	task fMRI	blocked	0	physical activity	step counter	91.32	PAD: 3, other: 34	insufficient data	general linear model	regression analysis on task using SPM5	categorize the intensity in 11 levels, based on the accelerometer values. The authors excluded days where the accelerometer was not used for more than 16 hours.	is there a correlation between the amount and intensity of daily physical activity and executive cognitive variability in the elderly?	variability in cognitive performance decreased as daily duration of level 4 physical activity increased.	left prefrontal, parietal, dorsolateral prefrontal cortex, superior frontal gyrus, precentral gyrus, medial frontal gyrus, middle frontal gyrus, inferior frontal gyrus, precuneus, superior parietal lobule, inferior parietal lobule, fusiform gyrus, precentral gyrus, inferior frontal gyrus
P22	22245361		Physical activity, sustained sedentary behavior, and pain modulation in women with fibromyalgia.	10.1016/j.jpain.2011.11.001	########	accelerometer, functional magnetic resonance imaging, physical activity	cross-sectional	re-used	11	mean: 41.3	11	1	fibromyalgia	fMRI	task fMRI	blocked	0	physical activity	actigraph	7	PAD: 6	insufficient data	regression analyses	regions of interest were selected based on literature of brain responses to pain in patients with fibromyalgia and healthy controls. Then maps were generated by substracting the regions active for pain alone and cognitive function alone from the pain modulation. Group comparison was performed between low and high physical activity (based on the median split of accelerometer data)	minutes spent in sedentary, light, low-moderate, and vigorous levels of physical activity were preprocessed by in-house software	extend upon our previous brain imaging and physical activity research by manipulating pain modulation and examine the relationship between pain modulation and sedentary behaviors	physical activity is positively correlated to brain activity in the DLPFC, the dorsal posterior cingulate and the periaqueducatal grey during pain modulation. PA is negatively correlated to the left anterior insula. Sedentary time is negative correlated during pain modulation in the DLPFC, thalamus, and superior frontal and pre and postcentral gyri	dorsolateral prefrontal cortex, dorsal posterior cingulate, periaqueductal grey, left anterior insula, thalamus, superior frontal gyrus, precentral gyrus, postcentral gyrus, anterior cingulate cortex, posterior cingulate cortex, ipsilateral anterior insula, cingulate cortex
P23	21330218		The relationship between physical activity and brain responses to pain in fibromyalgia.	10.1016/j.jpain.2010.12.004	########	accelerometer, functional magnetic resonance imaging, physical activity	cross-sectional	first-use data	27	mean: 41.79	16	1	fibromyalgia	fMRI	task fMRI	blocked	0	physical activity	actigraph	7	MRI: 3, PAD: 7	insufficient data	regression analyses	GLM analysis with regressors for pain stimulus and rating periods	accelerometer data were processed using ActiLife software to determine the number of minutes spent in sedentary, moderate, and vigorous activities. Average minutes spent in each activity level were computed for weekdays and weekends separately.	is physical activity predictive of brain responses to experimental pain in fibromyalgia using functional magnetic resonance imaging	brain regions previously implicated in pain regulation were positively associated with physical activity, while brain regions implicated in the sensory/discriminative aspects of pain processing were negatively related to physical activity	left lateral prefrontal cortex, right lateral prefrontal cortex, right superior temporal cortex, posterior insular cortex, anterior mid-cingulate cortex, left dorsolateral prefrontal cortex, posterior insula, parietal operculum, left postcentral gyrus
P24	32523717		Modeling interactions between brain function, diet adherence behaviors, and weight loss success.	10.1002/osp4.403	########	functional magnetic resonance imaging, physical activity	cross-sectional	re-used	75	mean: 37.9, minimum: 23.0, maximum: 55.0	75	1	obesity	fMRI	task fMRI	blocked	0	physical activity	step counter		MRI: 4, other: 3		structural equation model, linear model	GLM based on task blocks	factor analysis on behavioral measures	what are the contributions of baseline brain activation adherence behavior patterns and the associated connections to weight loss at the conclusion of a 3-month weight loss intervention?	activation in left middle frontal gyrus/dorsal lateral prefrontal cortex and right middle frontal gyrus impacted weight loss via effects on intervention attendance, physical activity and steps reported.	left middle frontal gyrus, right middle frontal gyrus, dorso lateral prefrontal cortex
P25	29117928		Brain Activation in Response to Personalized Behavioral and Physiological Feedback From Self-Monitoring Technology: Pilot Study.	10.2196/jmir.8890	########	functional magnetic resonance imaging, physical activity	cross-sectional	first-use data	28	mean: 44.2, minimum: 30.0, maximum: 59.0	0	0		fMRI	task fMRI	blocked	0	glucose, physical activity	actigraph		MRI: 4, PAD: 1, other: 1	technical problems	Repeated measures ANCOVAs, linear regression	GLM using SPM. For the first-level analysis ANCOVA was applied to the following contrats: (1) MVPA>baseline, (2) light physical activity>baseline, (3) sedentary>baseline, (4) glucose>baseline, and (5) behavior>baseline, MVPA>light physical activity and glucose>sedentary) and reverse contrasts also computed (ie, light physical activity>MVPA and sedentary>glucose		which are regions of the brain activated in response to personalized behavioral and physiology feedback messages and which behaviors change and its association with levels of brain activation	prefrontal cortex was activated in response to glucose feedback, whereas physical activity was correlated with minutes of moderate-to-vigorous physical activity	prefrontal cortex, subgyral area, middle frontal gyrus, left subgyral, cuneus, superior frontal gyrus, right subgyral, middle occipital gyrus, inferior occipital gyrus, lingual gyrus, subgyral, and thalamus
P26	27605568		Physical Activity After Stroke Is Associated With Increased Interhemispheric Connectivity of the Dorsal Attention Network.	10.1177/1545968316666958	########	functional magnetic resonance imaging, physical activity	longitudinal	re-used	89	mean: 67.3	62	1	stroke	fMRI	rs-fMRI		4	physical activity, temperature	accelerometer, wristwatch	7			random-effects regression model	four seeds were chosen and their correlations with other brain voxels were computed.	ambulatory devices' data was combined with participants' age, sex, height, and smoking habits in an in-house algorithm to calculate minute-by-minute energy expenditure	What is the relationship between objectively measured daily physical activity and attention network function after stroke and the performance across three attention tasks	daily physical activity was associated with dorsal attention network function 3 months after stroke. The degree of interhemispheric connectivity was associated with performance across 3 attention tasks	right dorsal intraparietal sulcus, dorsal frontal eye-field, left superior parietal lobule
P27	26541373		Self-affirmation activates brain systems associated with self-related processing and reward and is reinforced by future orientation.	10.1093/scan/nsv136	########	functional magnetic resonance imaging, physical activity	cross-sectional	re-used	67	mean: 33.42, minimum: 18.0, maximum: 64.0	0	0		fMRI	task fMRI	blocked	0	physical activity	accelerometer	35			linear regression models	GLM on SPM8		what are the underlying mechanisms associated with self-affirmation by examining participants’ neural activity during a self-affirmation task and whether the neural effects of affirmation are moderated by temporal orientation.	participants who were affirmed showed increased activity in key regions of the brain’s selfprocessing and valuation systems when reffecting on future-oriented core values. This neural activity went on to predict changes in sedentary behavior consistent with successful affirmation in response to a separate physical activity intervention	medial prefrontal cortex, posterior cingulate cortex, ventral striatum, ventral medial prefrontal cortex
P28	31236500		Habitual sleep durations and subjective sleep quality predict white matter differences in the human brain.	10.1016/j.nbscr.2017.03.001	########	fractional anisotropy, functional connectivity, sleep duration	cross-sectional	first-use data	33	mean: 25.4, minimum: 23.0, maximum: 29.0	0	0		DWI			0	sleep	actigraph	14	other: 5		permutation statistical tests	FDT FSL Toolbox and DTIFIT. Images were co-registered to 1mm isotropic MNI space and thresholded to eliminate gray matter voxels	respironics actiware 5. The ambulatory data was employed to divide the subjects in two groups	are differences in habitual sleep patterns across individuals related to changes in the brain's white matter?	sleep duration and fractional anisotropy were positively correlated in the the left orbito-frontal region and the right superior corona radiata. Sleep duration was negatively correlated to mean diffusion in the right orbito-frontal white matter and the right inferior longitudinal fasciculus. Improved sleep quality is positively correlated with fractional anisotropy in the left caudate nucleus, wh…	left orbito-frontal region, right superior corona radiata, right orbito-frontal white matter, right inferior longitudinal fasciculus, left caudate nucleus, white matter tracts to the left orbito-frontal region, left anterior cingulum bundle, right operculum, insula, left orbitofrontal white matter
P29	27789521		Energy expenditure in frontotemporal dementia: a behavioural and imaging study.	10.1093/brain/aww263	########	cortical thickness, heart rate, structural magnetic resonance imaging	cohort	first-use data	33	mean: 64.08	22	2	Alzheimer's, dementia	T1/T2-weighted MRI			2	heart rate, physical activity	heart rate monitor	7	PAD: 15	user refusal	general linear models, Pearson's correlations	cortical thickness was smoothed with 20mm Gaussian kernel; subcortical structures were extracted and their measurements are averaged over the two hemispheres.	sleeping heart rate was calculated over 1 night when no acceleration is detected. Average activity count was computed based on a 24 hour period where data loss was minimum within 7 days. Total energy expenditure is calculated based on the heart rate and activity by the Actiheart software		Increased resting heart rate in behavioural variant frontotemporal dementia correlated with atrophy involving the mesial temporal cortex, insula, and amygdala regions	right posterior cingulate, right inferior parietal cortex, hippocampus, mesial temporal cortex, insula, prefrontal cingulate cortex, anterior cingulate cortex
P30	30743019		Resting-state functional connectivity and inflexibility of daily emotions in major depression.	10.1016/j.jad.2019.01.040	########	ESM, functional connectivity, smartphone	cross-sectional	first-use data	64	mean: 25.6, minimum: 18.0, maximum: 35.0	33	1	depression	fMRI	rs-fMRI		0	EMA. depression symptoms, and participants' feelings and thoughts	smartphone	21	MRI: 9, other: 9		linear regression modeling, LOO cross validation	functional connectivity was computed with subgenual anterior cingulate as seed and compare the connectivity of patients versus controls using t-test	To compute emotional inflexibility, hierarchical linear models were employed on the ESM data, averaging the betas obtained for each item and each participant	what is the relation between resting-state subgenual anterior cingulate cortex functional connectivity and the temporal dynamics of depression-related emotional functioning, assessed several times each day over three weeks using smartphone-based ESM?	functional connectivity between right subgenual anterior cingulate cortex and right pregenual/dorsal ACC is associated with inffexibility of sadness	right subgenual anterior cingulate cortex, right pregenual anterior cingulate, dorsal anterior cingulate
P31	29117957		Nocturnal oxyhemoglobin desaturation and arteriopathy in a pediatric sickle cell disease cohort.	10.1212/WNL.0000000000004728	########	magnetic resonance angiography, oximetry, oxygen saturation	cohort	first-use data	47	mean: 9.55, median: 9.0	56	1	pediatric sickel cell disease	angiography			0	respiration rate	pulse oxymeter	0.333333	MRI: 39, PAD: 52	insufficient data	ANOVA, logistic regression, multivariate regression model	artheriopathy was graded according to the signal loss in the image		is arteriopathy associated with low nocturnal hemoglobin oxygen saturation (SpO2) or hemolytic rate in children with sickle cell disease?	in unselected initially asymptomatic children with SCD, higher reticulocyte percentage and overnight hemoglobin oxygen saturation are independently associated with the degree of arteriopathy on MRA.
P32	30297824		The experience of vivid autobiographical reminiscence is supported by subjective content representations in the precuneus.	10.1038/s41598-018-32879-0	########	representational similarity analysis, smartphone	cross-sectional	re-used	9	mean: 21.4, minimum: 19.0, maximum: 26.0	0	0		fMRI	task fMRI	event-related	0	images	smartphone	30.44	MRI: 1		representational similarity analysis, general linear model	data was cleaned and signals from the blocks of the stimuli, motor response, and neural activity of the question were modeled in blocks convolved with the hemodynamic response	participants placed tags on the pictures taken during the day. Tags were preselected form a drop-down menu. Then, images were selected to be presented as stimuli in the fMRI task	what are the brain networks that subserve subjective contents of autobiagraphical memory? What are the specific parts of these networks that support the phenomenological experience of vivid autobiographical memory recollection?	Representational Similarity Analysis revealed a broad network that represented personal semantics during autobiographical reminiscence. In particular, activity in the right precuneus refected more detailed representations of subjective contents during vivid relative to non-vivid, recollection.	default mode network, precuneus, anterior cingulate, posterior cingulate, middle temporal gyrus, right medial cortex, right prefrontal cortex, supramarginal gyri, angular gyri, parahippocampal cortex
P33	31813409		Genetic analysis of activity, brain and behavioral associations in extended families with heavy genetic loading for bipolar disorder.	10.1017/s0033291719003416	########	cortical thickness, physical activity	cross-sectional	re-used	420	mean: 47.61, minimum: 18.0, maximum: 87.0	136	1	bipolar	T1/T2-weighted MRI			0	physical activity, sleep	actigraph	14	other: 138		linear regression analyses	nine traits previously defined were employed (Fears et al., 2015)	twelve traits previously studied and defined were used (Paganini et al., 2016)	what are the associations between bipolar disorder-I-related actigraphy traits and bipolar disorder-I-related brain and behavioral traits, and what are the characteristics of the genetic architecture of actigraphy, brain and behavior associations previously identified	more physical activity and longer awake duration to be associated with larger brain volumes, smaller ventricular volume, increased cortical thickness, lower impulsivity, a more stable mood and better cognitive function, in particular long-term memory and executive function. No associations between actigraphy-brain and actigraphy-behavior were found between patients and their relatives	thalamus, superior temporal gyrus, pars triangularis, inferior frontal gyrus, rostral middle frontal gyrus
P34	28360853		White Matter Integrity Declined Over 6-Months, but Dance Intervention Improved Integrity of the Fornix of Older Adults.	10.3389/fnagi.2017.00059	########	fractional anisotropy, physical activity	intervention	first-use data	169	mean: 65.52, minimum: 60.0, maximum: 79.0	0	0		DWI			0	physical activity	actigraph	7	MRI: 73, PAD: 5	insufficient data	repeated measures ANOVA	fractional anisotropy was computed. tract-based statistics (TBSS) was employed to create a represetation of the main white matter tracts for all subjects. Regions of interest were selected based on the TBSS skeleton with the help of the DTI white matter atlas		what are the short-term dynamics in white matter change in different diffusivity parameters, and what are the effects of lifestyle interventions to improve white matter integrity in aging	Interactions between time and intervention group correlated with changes in the white matter integrity in the fornix. This integrity devclined over time in all groups, except the dance group. General decline in the white matter integrity was observed in all groups and it is perceivable within 6 months. Lesser magnitude of decline is observed in less sedentary adults and more engaging in moderate-…	prefrontal white matter, cc2 corpus callosum
P35	28236715		The association of sleep and physical activity with integrity of white matter microstructure in bipolar disorder patients and healthy controls.	10.1016/j.pscychresns.2017.01.013	########	fractional anisotropy, physical activity	cross-sectional	first-use data	106	mean: 47.42, minimum: 18.0	51	1	bipolar	DWI			0	physical activity, sleep	actigraph	14			general linear model	fractional anisotrpy maps from the subjects were aligned to a standard template and then, the average was computed. The resulting map was thinned and thresholded to extract a white matter skeleteon. Then, for each subject, the highest fractional anisotropy value perpendicular to the skeleton was projected onto the skeleton	seven sleep measurements were calculated according to Paganini et al., 2016.	what is the link between white matter microstructure and objectively measured physical activity and sleep patterns of bipolar patients and controls?	Physical activity was related to increased integrity of white matter microstructure regardless of bipolar diagnosis. Higher fractional anisotropy and effective sleep ( sleep duration, sleep onset, and sleep inertia) is associated in controls but opposite patterns are found in bipolar patients	genu corpus callosum, body corpus callosum, splenium corpus callosum, right anterior corona radiata, bilateral corona radiata, cerebral peduncle, internal capsule, external capsule, thalamic radiation, superior longitudinal fasciculus, pontine crossing tract, corticospinal tract, retrolenticular of left internal capsule, sagittal capsule
P36	28012424		White matter microstructure and volitional motor activity in schizophrenia: A diffusion kurtosis imaging study.	10.1016/j.pscychresns.2016.10.002	########	fractional anisotropy, physical activity	cross-sectional	first-use data	36	mean: 31.55, minimum: 19.0, maximum: 45.0	20	1	schizophrenia	DWI			0	physical activity	actigraph	1			multiple regression	the diffusion and kurtosis tensors were calculated in every voxel using a weighted linear least squares method. Then, quantitative maps of FA, MD, and MK were calculated	Actiwatch activity and Sleep analysis 7 and custom Excel spreadsheets were employed for computing total activity time	what is the association between white matter microstructure and volitional motor activity in schizophrenia? Is DKI is more sensitive than and/or complementary to DTI to study this association?	In patients only, activity level was positively correlated with increasing mean kurtosisand fractional anisotropy, and it was negatively correlated with mean diffusivity in a set of brain regions	inferior longitudinal fasciculus, fronto occipital fasciculus, forceps major of corpus callosum, forceps minor of corpus callosum, posterior cingulum, posterior thalamic radiation, superior longitudinal fasciculus, cingulum and posterior fronto occipital fasciculus
P37	23045461		Association between ambulatory 24-hour blood pressure levels and brain volume reduction: a cross-sectional elderly population-based study.	10.1161/hypertensionaha.112.193409	########	blood pressure, statistical parametric mapping	cross-sectional	re-used	183	mean: 65.0	0	0		T1/T2-weighted MRI			0	blood pressure	blood pressure monitor	1			multiple linear regression, linear regression,	The cortical gray matter and white matter volumes were calculated from the segmented images and used for analysis. Voxel-based morphometry (VBM) analysis was performed with SPM	the mean of two consecutive measurements was used as the retained clinical value. Averages of systolic blood pressure and diastolic blood pressure in 24-hours, sleep, and awake, mean arterial blood pressure, and pulse were computed	are high blood pressure levels associated with focal brain volume reduction? and is this reduction associated with a decline in executive function performance?	a significant decrease in gray matter volume of the Brodmann area 6 and left superior frontal gyrus was associated with an increase in the mean value of 24-hour systolic blood pressure. In addition high-sleep SBP and sleep DBP were both associated with a decrease in the gray matter volume of the left middle frontal gyrus (BA8), and in turn with lower cognitive performance of the strrop task	left supplementary motor area, left superior frontal gyrus, left middle frontal gyrus
P38	21560176		A brain MRI study of chronic fatigue syndrome: evidence of brainstem dysfunction and altered homeostasis.	10.1002/nbm.1692	########	blood pressure, statistical parametric mapping	cross-sectional	first-use data	50	mean: 32.7	25	1	chronic fatigue syndrome	T1/T2-weighted MRI			0	blood pressure, heart rate	blood pressure monitor	1	MRI: 4, PAD: 2	insufficient data	voxel-based statistics	voxel-based morphometry was employed to process the gray and white matter partitions independently		to which degree is the midbrain, prefrontal white matter and/or supraspinal autonomic control regions involved in the brain for chronic fatigue syndrome patients?	group × hemodynamic score interactions were detected in the brainstem, deep prefrontal white matter, the caudal basal pons and hypothalamus. A strong correlation in CFS between brainstem gray mattervolume and pulse pressure suggested impaired cerebrovascular autoregulation	brainstem, cerebellum, posterior internal capsule, midbrain, periaqueductal grey matter, deep prefrontal white matter, caudal basal pons, hypothalamus, prefrontal white matter, cerebellar vermis
P39	24856561		Associations between circadian activity rhythms and functional brain abnormalities among euthymic bipolar patients: a preliminary study.	10.1016/j.jad.2014.04.034	########	actigraph, functional magnetic resonance imaging	cross-sectional	first-use data	42	mean: 49.14	14	1	bipolar	fMRI	task fMRI	mixed-design	0	physical activity, sleep	actigraph, wristwatch	7			linear regression	GLM based on the events. Different regions of interest were defined based on previous work.	An extension to a traditional cosine model was used to map a 24-h circadian activity rhythm to the actigraphy data. amplitude, phase, amplitude-to-width ratio, mean level of activity, and an overall measure of the robustness of individual's circadian activity rhythm were computed	what is the association of sleep and circadian activity rhythm abnormalities with brain functioning on a working memory task as measured with functional magnetic resonance imaging?	Bipolar disorder patients exhibit abnormal sleep efffciency, rhythm robustness, mesor, and amplitude-to-width ratio. Individual variability in the circadian variables were associated with the degree of abnormality of brain response in the dorsolateral prefrontal cortex and supramarginal gyri.	dorsolateral prefrontal cortex, supramarginal gyri
P40	19766936		Reward-related brain function and sleep in pre/early pubertal and mid/late pubertal adolescents.	10.1016/j.jadohealth.2009.04.001	########	actigraph, functional magnetic resonance imaging	cross-sectional	re-used	58	mean: 12.39, minimum: 11.0, maximum: 13.0	0	0		fMRI	task fMRI	event-related	0	sleep	actigraph	4	MRI: 21, PAD: 25, other: 3	insufficient data	general linear model	second-level random effect models, producing a statistical image for each of the two contrasts of interest: (1) reward anticipation > baseline and (2) reward outcome > baseline. Results were masked for the region of interest and corrected for multiple comparisons with False Discovery Rate	Cole-Kripke procedure	what is the relationship between sleep characteristics associated with adolescent maturation and alterations in striatal reactivity in response to reward?	less activation in the caudate was associated with fewer minutes asleep, later sleep onset time, and lower sleep quality during reward anticipation. Plus, less caudate activation was associated with later sleep onset time, earlier sleep offset time, and lower sleep quality during reward outcome	caudate
P41	32111578		Neural Processing During Fear Extinction Predicts Intrusive Memories.	10.1016/j.bpsc.2019.12.017	########	functional magnetic resonance imaging, smartphone	cross-sectional	first-use data	58	mean: 22.8	0	0		fMRI	task fMRI	naturalistic	0	EMA. intrusive memories	smartphone	3	MRI: 2		second-level random effects model, paired t-test	Parameter estimates of the regions of interest were extracted with MarsBaR using the WFU PickAtlas implemented in SPM. ROI analyses were run for early and late acquisition and extinction. Paired t-tests comparing ROI parameter estimates during different condition stimuli.	repeated-measures analyses of variance were computed for each conditioning phase. Conditioned stimulus type and time were within-participant factors	does deficient fear extinction learning predict reexperiencing of analog trauma in the form of intrusions?	During extinction, the brain exhibits anterior insula activity to trauma reminders. During acquistion, analyses showed differential activity of the dorsal acterior cingulate cortex and anterior insula as core nodes of the central autonomic– interoceptive network. Moreover, individual differences in both anterior insula and dorsal anterior cingulate cortex activity during late extinction predicted…	anterior insula, dorsal anterior cingulate cortex, hippocampus, rostral anterior cingulate cortex, ventromedial prefrontal cortex, amygdala, ventral striatum, rostral anterior cingulate cortex, cingulum, occipital lobe, brainstem, superior temporal gyrus, middle frontal gyrus, middle superior frontal gyrus, precentral gyrus, temporal pole, cerebellum, fusiform gyrus, orbitofrontal gyrus, precentr…
P42	31039580		Quitting starts in the brain: a randomized controlled trial of app-based mindfulness shows decreases in neural responses to smoking cues that predict reductions in smoking.	10.1038/s41386-019-0403-y	########	functional magnetic resonance imaging, smartphone	controlled-trial	first-use data	67	mean: 44.47	0	0		fMRI	task fMRI	mixed-design	2	EMA. smoking habits, triggers, craving, and mindfulness practices	smartphone	30.44	MRI: 12, other: 1		Spearman's correlation, linear regression	First-level analysis was conducted on each of the participant's runs separately and contrast between smoking and neutral images were generated. Then, second-level fixed effects analysis was used to obtain the average contrast-related brain reactivity for each participant. repeated measures ANOVA on the beta weights for the contrast in the region of interest to determine group by treatment interac…		what are the effects of app-delivered mindfulness training on posterior cingulate cortex reactivity to smoking cues and does the individual differences in this training changes predicted smoking outcomes	In the mindfulness treatment group, there is a correlation between a reduction in posterior cingulate cortex reactivity to smoking cues and a decline in cigarette consumption, but no effects was found in the control group.	posterior cingulate cortex, medial prefrontal cortex
P43	29219028		Ambulatory pulse pressure, brain neuronal fiber integrity, and cerebral blood flow in older adults.	10.1177/0271678X17745027	########	blood pressure, diffusion tensor imaging, fractional anisotropy	cross-sectional	re-used	144	mean: 65.65	50	1	cognitive impairement	DWI, angiography			2	blood pressure	blood pressure monitor	1			voxel-based linear regression analysis, multiple linear regression	two scans were averaged to increas SNR. Brain Extraction Tool was employed to extract brain masks and the DTI data fitting algorithm was used to calculate DTI metrics of fractional anisotropy, mean diffusivity, radial diffusivity, and axial diffusivity. Individual measurements images were projected onto the mean fractional skeleton and fed into voxelwise and ROI-based cross-subject statistics.		what are the associations among ambulatory blood pressure, white matter (WM) neuronal fiber integrity, and cerebral blood flow in older adults?	elevated 24-h pulse pressure is associated with the reduced white matter neuronal fiber integrity. Moreover, participants with elevated 24-h pulse pressure have higher systolic and pulsatile but lower diastolic indices, and lower diastolic index accounted for the reduction in white matter fiber integrity. In addition, deterioration of white matter fiber integrity is associated with worse performa…	corpus callosum, corona radiata, internal capsule, thalamic radiation, peduncle, longitudinal fasciculus, frontooccipital fascinculus, sagittal stratum, fornix, medial lemniscus
P44	28229041		Hemispheric asymmetry in myelin after stroke is related to motor impairment and function.	10.1016/j.nicl.2017.01.009	########	accelerometer, diffusion tensor imaging	cross-sectional	first-use data	19	mean: 66.08	19	1	stroke	T1/T2-weighted MRI			0	physical activity	accelerometer	3			between-group multivariate analysis of co-variance (MANCOVA), stepwise linear regression	Non-negative least-squares approach with the extended phase graph algorithm were used to partition the T2 signal into short, intermidiate and long components. These were used to compute the myelin water fraction. Images were co-registerd and myelin water fraction asymmetry ratios were calculated for two regions of interest. Lesions were detected using the Lesion Identiffcation with Neighbourhood …	The Actical software package was used to store the activity counts, that were later on averaged. Activity count asymmetry ratio was computed to compare the activity of right and left arms	what are the relationships between myelination and impairment, function and activity in individuals with chronic stroke?	Individuals in the more impaired group demonstrated greater myelin water fraction - asymmetry ratio between hemispheres in the precentral region, with greater myelin water fraction in the contralesional hemisphere. In addition, precentral gyrus myelin water fraction - asymmetry ratio accounted for a signiffcant amount of variance in motor tests	precentral region
S01	32936595	85100000000	Not Just for Joints: The Associations of Moderate-to-Vigorous Physical Activity and Sedentary Behavior with Brain Cortical Thickness	10.1249/MSS.0000000000002374	########	cortical-thickness freesurfer physical-activity structural-magnetic-resonance-imaging	cross-sectional	re-used	30	mean: 61.0	30	1	knee osteoarthritis	T1/T2-weighted MRI			0	physical activity	actigraph	7	other: 31		general linear model	cortical thickness was computed using FSL as the shortest distance between the boundary of gray matter and white matter, and cerebroscpinal fluid and gray matteyr	average minutes per day of physical activity and minutes per day of sedentary behavior were computed	what are the independent relationships of objectively measured moderate-to-vigorous physical activity and sedentary behavior with cortical thickness?	participants who engaged in greater amounts of moderate-to-vigorous physical activity showed greater cortical thickness in the temporal pole and superior frontal gyrus, independent of time spent in sedentary behavior	temporal pole, left superior frontal gyrus, right frontal pole
P45	33192451		White Matter Integrity Is Associated With the Amount of Physical Activity in Older Adults With Super-aging.	10.3389/fnagi.2020.549983	########	physical_activity, cortical_thickness, diffusion_tensor_imaging, fractional_anisotropy	cross-sectional	first-use data	79	mean: 72.22	0	0		DWI			0	physical activity, sleep	actigraph, wristwatch	7	PAD: 11	technical problems	partial correlation	mean, axial , and radial diffusitvity were computed based on the projection of each participant's fractional anisotropy skeleton to the averaged one.		is white matter integrity different between the SuperAgers and typical agers? and is it associated with superior memory performance as well as a healthy lifestyle?	superagers demonstrated higher fractional anisotropy with lower mean, radial, and axial diffusivity in the corpus callosum and higher fractional anisotropy and lower radial diffusivity in the right superior longitudinal fasciculus, which is signiffcantly associated with memory function. Fractional anisotropy in the body of corpus callosum was correlated with the amount of physical activity	corpus callosum, left inferior longitudinal fasciculus
S02	31876665	85100000000	Physical Activity, Sedentary Behavior, and White Matter Microstructure in Children with Overweight or Obesity	10.1249/MSS.0000000000002233	########	accelerometer actigraph diffusion-tensor-imaging fractional-anisotropy physical-activity	controlled-trial	re-used	99	mean: 10.02	0	0		DWI			0	physical activity	actigraph	7	MRI: 4, PAD: 7	insufficient data	linear regression	tract-specific masks were input in the FSL Probtrackx to do fiber tracking. Then, average fractional anisotropy and mean diffusivity values were computed for each tract. Connectivity was estimated for 7 bundles of interest. Global measurements are the average of local measurements.	physical activity and sedentary behavior were classified into different intensities following the hip- and wrist-based cutoff points for the Euclidean Norm Minus One metric, wrist-based cutoff points for counts metric, and hip-based cutoff points for counts	what are the associations between physical activity, sedentary behavior and white matter microstructure in children with overweight or obesity?	light, moderate-to-vigorous, and total physical activity were positively associated with global fractonal anisotropy only when Hildebrand–Euclidean Norm Minus One hip cut points were used for analyses. No association was found between physical activity and sedentary behavior and fractional anisotropy and mean diffusivity within individual tracts
S03	31183775	85100000000	White matter microstructure and network-connectivity in emerging adults with subclinical psychotic experiences	10.1007/s11682-019-00129-0	########	ESM experience-sampling-method fractional-anisotropy	controlled-trial	first-use data	80	mean: 21.56	48	1	psychosis	DWI			0	EMA. subclinical psychotic experiences	beeper	15	PAD: 11	insufficient data	multiple linear regression model, multilevel random regression	tract-based spatial statistics and ExploreDTI was used to process the DWI data. Then, diffusion tensor metrics were calculated using the Robust Estimation of Tensors by Outlier Rejection (RESTORE) method. Connectivity matrices were constructed and their measuresements were computed using the Brain Connectivity Toolbox	a composite score was computed by averaging the score of the items	is white matter microstructure and network connectivity altered in adolescents with subclinical psychotic experiences at the lower end of the psychosis severity sepctrum?	there was no significant interaction with local efficiency or clustering coefficient
S04	25850139	84900000000	Relationship of neuroimaging to typical sleep times during a clinical reasoning task: A pilot study	10.7205/MILMED-D-14-00572	########	functional-magnetic-resonance-imaging sleep-duration	cross-sectional	first-use data	8	mean: 34.5	0	0		fMRI	task fMRI	event-related	0	sleep	actigraph	2			covariate analysis	first level analysis GLM to get significant cluster that were correlated with the answers to the stimuli. Then second-level analysis employed the betas.	ActiTract aoftware was emploed to compute sleep parameteres		There was a negative relationship between activation in the prefrontal cortex and minimum sleep time while reflecitng on multiple choice questins.	cuneus, posterior cingulate cortex, right dorsolateral prefrontal cortex, dorsomedial prefrontal cortex, right superior parietal lobule, inferior parietal lobule, precuneus, lingual gyrus, precentral gyrus, postcentral gyrus, dorsal posterior cingulate cortex, superior temporal gyrus, right middle temporal gyrus
S05	30053198	85100000000	Rigidity in motor behavior and brain functioning in patients with schizophrenia and high levels of apathy	10.1093/schbul/sby108	########	actigraph blood-oxygen-level-dependent functional-connectivity physical-activity	controlled-trial	re-used	31	mean: 33.68, minimum: 19.0, maximum: 54.0	31	1	schizophrenia	fMRI	rs-fMRI		0	physical activity	actigraph	4	PAD: 1	corrupted data	Spearman correlations	SPM12 was used to preprocess the data. Phase synchronization was calculated by applying the Hilbert transform. Nodes were partitioned into modules using the algorithm by Blondel and Sun et al. Then, a proxy for the level of phase synchrony was computed based on the order parameter in Ponce-Alvarez. Then, the MSSD was computed to obtain the variability of phase synchrony per network	the mean squared succesive difference was used to compute the activity variability.	is apathy associated with rigidity in behavior and brain functioning in schizophrenia?	higher levels of apathy were associated with lower activity variability in dynamic functional connectivity in the default mode network and salience-reward netowrk.	default mode network, salience-reward network
S06	no pubmed id	85100000000	Effort, Avolition, and Motivational Experience in Schizophrenia: Analysis of Behavioral and Neuroimaging Data With Relationships to Daily Motivational Experience	10.1177/2167702620901558	########	blood-oxygen-level-dependent ecological-momentary-assessments EMA	cross-sectional	first-use data	58	mean: 36.15	28	1	schizophrenia	fMRI	task fMRI	mixed-design	0	EMA. current activities, level of interest and enjoyment	smartphone	7			bivariate correlations	GLM analysis in AFNI	subjective values were averaged to create an area under the curve	are willingness to expend effort and the neural correlates of effort-based decision making associated with interest and enjoyment measured outside the lab?	Individuals with schizophrenia with severe negative symptoms were less willing to expend effort for rewards. Daily EMAs of motivation were positively associated with effort allocation on a trend level. Individuals with schizophrenia and control participants displayed similar increases in BOLD activation in frontal, cingulate, parietal, and insular regions during effort-based decision making. Howe…	ventral striatum, left parietal, left cerebellum, right parietal, cingulate gyrus, thalamus, inferior frontal gyrus, inferior parietal, left insula, caudate
S07	29432569	85000000000	Sleep quality and adolescent default mode network connectivity	10.1093/scan/nsy009	########	functional-connectivity sleep-duration	cross-sectional	re-used	45	mean: 16.31, minimum: 14.0, maximum: 18.0	0	0		fMRI	rs-fMRI		0	sleep	actigraph	14	MRI: 2, other: 2		non-parametric permutations	seed-based functinoal connecvitivity analysis using the precuneus as seed	sleep duration, efficiency, number of awakenings, and duration of awakenings were computed based on actigraph data. Then, those items were reduced using PCA	what are the links between sleep and default mode network connectivity in a sample of adolescents?	adolescents with worse quality sleep evinced weaker intra-network connectivity at rest	default mode network, precuneus, cingulate gyrus, frontal pole, caudate, paracingulate gyrus
S08	22040897	80500000000	Physical activity associated with increased resting-state functional connectivity in multiple sclerosis	10.1017/S1355617711001093	########	functional-connectivity physical-activity	cross-sectional	first-use data	45	mean: 45.18, minimum: 30.0, maximum: 58.0	45	1	multiple sclerosis	fMRI	rs-fMRI		0	physical activity	actigraph	7			Fisher transformed partial correlation	individual/level maps for the hippocampus were created and their average time-series were extracted. Then, the voxel-wise correlation was computed. Mixed effects analysis was performed using FLAME to locate regions of cortex that had a correlation with the hippocampus at rest	summed the minute/by/minute counts per day and averaged them over 7 days	are higher levels of physical activity in individuals with multiple sclerosis associated with increased lowfrequency fluctuations between the hippocampus and regions of the cortex during quiet wakefulnes, and are they predictive of better memory performance?	Higher levels of physical activity in multiple sclerosis patients were associated with an increased coherence between the hippocampus and the posteromedial cortex.	hippocampus, posterior medial cortex
S09	19737873	77600000000	Greater Activation of Secondary Motor Areas Is Related to Less Arm Use After Stroke	10.1177/1545968309345269	########	accelerometer functional-magnetic-resonance-imaging	cross-sectional	first-use data	20	mean: 63.0, minimum: 48.0, maximum: 80.0	10	1	stroke	fMRI	task fMRI	event-related	0	physical activity	accelerometer	3	MRI: 5, PAD: 5, other: 1	user refusal	correlational analysis, Spearman correlations	A deconvolution analysis of functional data was performed in AFNI where the impulse–response functions were estimated for each of 6 conditions based on the input stimulus functions and the observed fMRI time series data. The impulse–response functions were then convolved with the stimulus functions to yield the estimated response. Finally, the percent change signal was calculated		is there a relationship between paretic arm use as measured by accelerometry and brain activity when performing an activation task with the paretic hand for both the ipsilesional and contralesional hemispheres?	increased activation occurred in motor regions of the hemisphere not affected by the lesion in subjects with less paretic arm use (patients). For the nonparetic upper limb of stroke participants, a significant correlation was also found total activity counts and task-related percent signal change in ipsilesional premotor cortex and supplementary motor cortex	primary motor cortex, premotor cortex, supplementary motor cortex
S10	29030262	85000000000	Combining actigraphy, ecological momentary assessment and neuroimaging to study apathy in patients with schizophrenia	10.1016/j.schres.2017.09.034	########	ecological-momentary-assessments functional-magnetic-resonance-imaging	cross-sectional	first-use data	18	mean: 32.6	18	2	schizophrenia, psichoaffective disorder	fMRI	task fMRI	event-related	0	physical activity, EMA. apathy and diminished expression	actigraph, beeper	4			bivariate Spearman correlations, linear regression model	GLM (first and second analysis)	movement counts were preprocessed using customary software	are similar neural correlates associated with interview-based and behavioral measures of apathy?	motor activity was negatively correlated with apathy, but not with diminished expression. Measures of daily activities were not associated with apathy. Hypoactivitation of the ventral striatum and interview-based apathy and hypoactivation of the inferior frontal gyrus and motor activity	ventral striatum, left inferior frontal gyrus
S11	27058281	85000000000	Motivational and neural correlates of self-control of eating: A combined neuroimaging and experience sampling study in dieting female college students	10.1016/j.appet.2016.03.027	########	ecological-momentary-assessments functional-magnetic-resonance-imaging	cross-sectional	first-use data	75	mean: 19.38, minimum: 18.0, maximum: 23.0	0	0		fMRI	task fMRI	event-related	0	EMA. eating behaviors	smartphone	7			multilevel logistic regression	GLM analysis according to food cue reactivity	for each subject, mean values were calculated and aggregated across the sampling period	are some experiences particularly good (or bad) for in-the-moment self-regulation? And do people who generally have more of these positive or negative experiences differ in motivation and IFG activity?	Best dieters endorsed more autonomous reasons for their self-regulatory goals, and during the food cue reactivity task more readily recruited the inferior frontal gyrus, a brain region associated with inhibitory control	inferior frontal gyrus
S12	33043683	85100000000	Low Hippocampal Dentate Gyrus Volume Associated With Hypertension-Related Cognitive Impairment	10.1177/1533317520949782	########	blood-pressure freesurfer	cross-sectional	first-use data	59	mean: 57.2	41	1	hypertension	T1/T2-weighted MRI			0	blood pressure	blood pressure monitor	1			Pearson partial correlations, mediating analysis	Hippocampal subfield segmentation using the FreeSurfer	mean blood pressure (dyastolic and systolic) and blood pressure variation were computed	what are the relationships among blood pressure, hippocampal subfields volume, and cognitive function in a relatively young non-stroke population?	hypertension subjects showed reduction of the DG volume and increase of the left hippocampal fissure. Higher coefficient variation of daytime systolic blood pressure was associated with lower volume of the DG. Higher coefficient variation of 24-hour systolic blood pressure and daytime systolic blood pressure were both associated with lower executive function and verbal fluency. Finally, low volum…	left cornu ammonis 4, left dentate gyrus, hippocampus, left cornu ammonis 1, left hippocampal fissure
S13	31373756	85100000000	Advancing clinical neuroscience through enhanced tools: Pediatric social anxiety as an example	10.1002/da.22937	########	functional-magnetic-resonance-imaging smartphone social-interaction	cross-sectional	first-use data	18	mean: 13.76	9	1	anxiety	fMRI	task fMRI	event-related	0	EMA. emotions, momentary effect and recent interactions with peers	smartphone	7			mixed-effects models	GLM		how the perceived quality of real‐world peer interactions impacts neural responses to errors in the presence of peers?	the perceived quality of peer interactions interacted with social context to predict levels of activation in the hippocampus and superior frontal gyrus	hippocampus, superior frontal gyrus
S14	31464449	85100000000	From Neuroimaging to Daily Functioning: A Multimethod Analysis of Reward Anticipation in People With Schizophrenia	10.1037/abn0000461	########	blood-oxygen-level-dependent ecological-momentary-assessments	cross-sectional	first-use data	58	mean: 36.3	28	1	schizophrenia	fMRI	task fMRI	event-related	0	EMA. anticipated motivation and pleasure in daily activities	smartphone	7	MRI: 2, other: 3		hierarchical linear modeling	GLM in AFNI comparing reward -loss and optimal choice - incorrect choice in predetermined regions of interest		what are the group differences in anticipatory responses to rewards in a behavioral task assessing self-reported pleasure and in an fMRI task assessing neural response to potential reward, individual differences, and pleasure?	poorer reward learning was associated with greater clinician ratings of negative symptoms and EMA-assessed anticipatory motivation and pleasure negative symptoms. In addition, people with schizophrenia showed blunted activation in the anterior cingulate, insula, caudate and putamen while anticipating reward	anterior cingulate, caudate, insula
S15	31270542	85100000000	The prospective association of objectively measured sleep and cerebral white matter microstructure in middle-aged and older persons	10.1093/sleep/zsz140	########	actigraph diffusion-tensor-imaging fractional-anisotropy	longitudinal	re-used	1201	mean: 59.3	0	0		DWI			2	sleep	actigraph, wristwatch	7	MRI: 42, PAD: 30, other: 60	insufficient data	linear mixed models	Diffusion tensors were estimated by a nonlinear Levenberg-Marquardt estimator in ExploreDTI. Then, fractional anisotropy and mean diffusivity were calculated. Tracts were categorized based on anatomy ore premsumed function.	sleep measurements were computed based on previously tested algortihms (Van Den Berg et al., 2008 and Kushida et al., 2001)	what are the associations between objective sleep and white matter microstructure across a follow-up of up to 11 years in a large sample of middle-aged and older adults?	Poor sleep was associated with worse white matter microstructure up to 7 years later but did not predict trajectories of DTI over time. Longer total sleep time was associated with higher global fractional anisotropy. Persons with higher sleep efficiency had higher global fractional anisotropy and lower mean diffusivity. People with more wake after sleep onset had lower global fractional anisotrop…	cingulum, anterior forceps of corpus callosum
S16	18039043	38100000000	Functional Magnetic Resonance Imaging Responses Relate to Differences in Real-World Social Experience	10.1037/1528-3542.7.4.745	########	functional-magnetic-resonance-imaging social-interaction	cross-sectional	first-use data	30	mean: 20.73	0	0		fMRI	task fMRI	mixed-design	0	EMA. neuroticism, social anxiety, rejection sensitivity	beeper	10	MRI: 3, PAD: 7, other: 1	insufficient data	random effects, whole-brain group analysis	GLM model with the periods of inclusion and exclusion for each participant		do individual differences in neurocognitive reactivity to scanner-based social rejection relate to moment-to-moment feelings of social rejection during real-world social interactions and the extent to which these momentary feelings corresponded with end-of-day global assessments of social disconnection?	people who showed greater activity in regions associated with affective and pain processing reported feeling greater momentary social distress in their daily interactions. Conversely, people who showed greater activity in regions associated with memory and self-referential memory encoding showed stronger correspondence between momentary social distress and end-of-day social disconnection	dorsal anterior cingulate cortex, amygdala, periaqueductal gray, hippocampus, medial prefrontal cortex, cerebellum, caudate, medial parietal cortex, brainstem, hippocampus, temporal cortex, fusiform gyrus, corpus callosum
S17	21378368	80000000000	In the trenches of real-world self-control: Neural correlates of breaking the link between craving and smoking	10.1177/0956797611400918	########	experience-sampling-method functional-magnetic-resonance-imaging	cross-sectional	first-use data	27	mean: 46.0, minimum: 28.0, maximum: 69.0	0	0		fMRI	task fMRI	mixed-design	0	EMA. smoking consumption, craving, and mood	smartphone	21	PAD: 3, other: 1	insufficient data	hierarchical level model	Regions of interest were constructued using the AAL Toolbox. GLM contrasts were generated ibased on the no-go, go task	multilevel linear modeling with timepoints being level 1, nested within days in level 2, and within participants in level 3	is response-inhibition-related neural activation during the laboratory task related to response inhibition in the real world and how?17	Increased activation in right inferior frontal gyrus, pre-supplementary motor area, basal ganglia during response inhibition was associated with an attenuated association between cravings and subsequent smoking	right inferior frontal gyrus, pre-supplementary motor area, basal ganglia, putamen, left caudate, right amygdala
S18	no pubmed id	85100000000	Predicting brain functional connectivity using mobile sensing	10.1145/3381001	########	functional-connectivity phone	cross-sectional	first-use data	105	mean: 18.2	0	0		fMRI	rs-fMRI		0	communication patterns, mobility patterns, physical activity, screen use, sleep	smartphone	79	PAD: 17, other: 13	insufficient data	Spearman correlation, SVC (RBF kernel)	Pearson correlation between the selected regions of interest	The application computes different features based on different aspects. For location, they perform a semantic analysis of the most visited places. For audio, the app detects when the sound is coming from a voice and determines if speech is present. Other features like activity, sleep, and phone usage are also computed. Moreover, all features are calculated in different epochs (time windows) to ad…	can mobile sensing from phones can predict brain functional connectivity associated with mental health of college students?	connectivity between the ventromedial prefrontal cortex and amygdala is positively correlated with physical activity, conversational features extracted using smartphone microphones, regularity of time stpent at other's dorms, slee 79Dp onset, and unlock duration. Regarding the classifiers, best performance was shown for the support vector classifier with rabial bases function.	ventromedial prefrontal cortex, amygdala
P46	32553785		Mind-Wandering in Adolescents Predicts Worse Affect and Is Linked to Aberrant Default Mode Network-Salience Network Connectivity.	10.1016/j.jaac.2020.03.010	########	EMA, functional connectivity, resting state fMRI, smartphone	cross-sectional	first-use data	61	minimum: 12.0, maximum: 18.0	29	1	depression	fMRI	rs-fMRI		0	EMA. positive and negative affect, mind-wandering, current activity, social context, rumination	smartphone	5	MRI: 4		multiple linear regression	seed-based functional connectivity. The seed was masked and the correlations were corrected for multiple comparisons	multilevel using SAS mixed procedure (PROC MIXED) with maximum likelihood estimation, and specifying a random intercept and slope	what are the frequency, content, and affective correlated of mind-wandering in typical developing adolescents and elevated-anhedonia adolescents? What is the relationship between mind-wandering and resting state functional connectivity between the medial prefrontal cortex and other regions in the default mode, dorsal attention, and salience networks?	Greater levels of mind-wandering within the anhedonia group were associated with stronger medial prefrontla cortex, salience network, dorsal attention network connectivity	medial prefrontal cortex, bilateral anterior insula, bilateral rostral prefrontal cortex, left frontal eye field, right intraparietal sulcus
P47	34679387		Sleep and White Matter in Adults with Down Syndrome.	10.3390/brainsci11101322	########	accelerometer actigraph, diffusion_tensor_imaging, fractional_anisotropy	cross-sectional	re-used	29	mean: 40.41, minimum: 33.0, maximum: 54.0	29	1	Down syndrome	DWI			0	sleep	actigraph	7			partial correlations		sleep-wake times were detected using the Cole–Kripke algorithm and variables were averaged per night	what is the association between disrupted sleep and white matter integrity in a sample of 29 non-demented adults with Down syndrome	lower total sleep time was significantly associated with higher mean diffusivity in the left superior longitudinal fasciculus. Sleep efficiency was significantly positively correlated with fractional anisotropy in the left inferior longitudinal fasciculus. Length of awakenings was negatively associated with fractional anisotropy in the left and right inferior longitudinal fasciculus. The movement…	left superior longitudinal fasciculus, right inferior longitudinal fasciculus
P48	33716269		Objectively measured intensity-specific physical activity and hippocampal volume among community-dwelling older adults.	10.2188/jea.JE20200534	########	accelerometer physical_activity, freesurfer	cross-sectional	re-used	485	mean: 73.3, minimum: 65.0, maximum: 84.0	0	0		T1/T2-weighted MRI			0	physical activity	accelerometer	7	MRI: 27, PAD: 15	insufficient data	compositional multiple linear regression	hippocampus areas were segmented using FreeSurfer	metabolic exquilavent of task indexes were calculated based on the accelerometer data. Then, they were used to classify the activities in three categories. Next, a variation matrix with all the log-ratios was computed. These were used in the final model	what are the associations of objectively determined sedentary behavior, low physical activity, and moderate-to-vigorous physical activity with hippocampal volume in randomly recruited community-dwelling older adults?	The relative proportion of time spent in moderate-to-vigorous physical activity was significantly positively associated with right hippocampal volume	right hippocampus
P49	34665153		Impact of App-Delivered Mindfulness Meditation on Functional Connectivity, Mental Health, and Sleep Disturbances Among Physician Assistant Students: Randomized, Wait-list Controlled Pilot Study.	10.2196/24208	########	phone, functional_connectivity, functional_magnetic_resonance_imaging, resting_state_functional_magnetic_resonance_imaging	controlled-trial	re-used	14		0	0		fMRI	rs-fMRI		2	app use	smartphone	56	MRI: 2		Pearson's correlation, Spearman correlation, 1-way ANOVA	multivariate pattern analysis was employed to compute regions of interest		what is the impact of app-delivered mindfulness meditation on self-reported mental health symptoms among physician assistants students? and what are thechanges in brain connectivity related to changes in mental health symptoms?	changes in connectivity were associated with the practice time in the app, revealing increased connectivity with more time spent in the app	right inferior parietal sulcus, right lateral visual cortex, occipitopolar visual cortex, right middle orbital gyrus, orbitofrontal Brodmann area 11, left lateral sensorimotor cortex
P50	34408645		White Matter Integrity Underlies the Physical-Cognitive Correlations in Subjective Cognitive Decline.	10.3389/fnagi.2021.700764	########	physical_activity, diffusion_tensor_imaging, fractional_anisotropy	cross-sectional	first-use data	15	mean: 66.33	15	1	cognitive_decline	DWI			0	physical activity	actigraph	3			Spearman correlations and patial correlations	the tract-based spatial statistics toolbox and the DTIFIT command were employed to compute the fractional anisotropy and mean diffusivity	intradaily variability and interdaily stability were computed from raw data	what is the interconnected relationship among physical activity, subjective cognition, cognitive performance, and underlying white matter microstructure change in cognitively normal older adults?	physical activity intradaily variability and interdaily stability highly correlated with fractional anisotropy of bilateral posterior corona radiata and left superior corona radiata	left superior corona radiata, posterior corona radiata
P51	34529860		Exploring the association between social behaviour, trust, and its neural correlates in first episode psychosis patients and in individuals at clinical high risk for psychosis.	10.1111/bjc.12327	########	experience_sampling_method, functional_magnetic_resonance_imaging	cross-sectional	re-used	49	mean: 21.0	24	1	psychosis	fMRI	task fMRI	event-related	0	EMA. activity, positive and negative affect, psychotic symptoms,and social reactivity.	beeper	7	PAD: 10	insufficient data	linear regression	data was preprocessed using SPM. GLM were employed to detect activation patterns		what is the association between daily life social behaviour and trust, and its neural correlates?	in controls but not in the psychotic-symptomatic group, social withdrawal was associated with caudate activation during interactions with an unfair partner. An increase in positive social reactivity, was associated with reduced insula activation in the whole sample	caudate, insula
P52	34927164		Digital sleep measures and white matter health in the Framingham Heart Study.	10.37349/emed.2021.00045	########	oxygen_saturation, diffusion_tensor_imaging, fractional_anisotropy	cross-sectional	re-used	833	mean: 67.92	0	0		DWI			0	respiration rate, sleep	actigraph	2	PAD: 141	selected subset	regression analysis, multivariate analyses of covariance (MANCOVA)	DTI images were preprocessed using the FMRIB library from FSL to extract fractional anisotropy and mean diffusivity measurements	heart rate variability and respiration R-wave amplitudes are derived from the ECG. High and low frequencies from the cardiopulmonary coupling are used to compute a varying measure of cardiopulmonary coupling. Non-rapid eye movement is characterized based on this high frequency, stable breathing, stable arousal thresholds, and nomral arterial oxygen. Periods of stable sleep are designated non-cycl…	is sleep quality and sleep hypoxia associated with white matter injury signals?	Stable sleep was positively associated with white matter health. Wake during the sleep period were associated with increased mean diffusivity. Reduced fractional anisotropy and increased mean diffusivity was associated with one marker of sleep fragmentation. Oxygen desaturation index and oxygen saturation time under 90% were associated with pathological directions of diffusion tensor imaging sign…
P53	34265003		Co-occurrence of pain and dyspnea in Veterans with COPD: Relationship to functional status and a pilot study of neural correlates using structural and functional magnetic resonance imaging.	10.1371/journal.pone.0254653	########	physical_activity, cortical_thickness, functional_connectivity, functional_magnetic_resonance_imaging	cross-sectional	re-used	10	mean: 74.0	10	1	chronic obstructive pulmonary disease	T1/T2-weighted MRI, fMRI	rs-fMRI		0	physical activity	step counter	10			general linear model	FreeSurfer was employed to segment regions of interest. fMRI data was preprocessed using AFNI, FSL and FSFAST. A seed in the DMN was created and voxel functional connectivity was computed based on that seed		is it feasible to assess neural signatures of pain and dyspnea using structural and functional MRI?	Greater cortical thickness and lower functional connectivity were associated with higher daily step count. Lower functional connectivity was negatively associated with higher daily step count.	default mode network
P54	34651177		Fathers' Involvement in Early Childcare is Associated with Amygdala Resting-State Connectivity.	10.1093/scan/nsab086	########	smartphone, functional_connectivity	cross-sectional	first-use data	122	median: 32.97	0	0		fMRI	rs-fMRI		0	EMA. proximity and interaction with the baby	smartphone	7	MRI: 6, PAD: 8, other: 3	technical problems	non-parametric tests	seed-based connectivity from the amygdala which includes general linear model to regress confounds as well. First-level analysis are the variance of connectivity with each region. Second-level mixed-effects group analyses were then performed		are there differences in functional connectivity between fathers expecting their first child and new fathers and is the strength of this connectivity associated with their level of involvement in childcare	in new fathers, time spent in childcare was positively related to amygdala connectivity with regions within the cognition/mentalizing network that have been associated with empathy and social cognition	amygdala, supramarginal gyrus, postcentral gyrus, superior parietal lobule
P55	34916921		Free-Living Physical Activity Measured With a Wearable Device Is Associated With Larger Hippocampus Volume and Greater Functional Connectivity in Healthy Older Adults: An Observational, Cross-Sectional Study in Northern Portugal.	10.3389/fnagi.2021.729060	########	physical_activity, functional_connectivity	cross-sectional	first-use data	104	mean: 68.42	0	0		T1/T2-weighted MRI, fMRI	rs-fMRI		0	physical activity	wristwatch	15	MRI: 2, other: 14		network-based statistics, non-parametric tests	Preprocessing was done with fmriprep. Volume-based morphometry was computed using the FMRIB library in FSL. Functional connectivity was computed using Pearson correlation between regions of interest	excel was used to do data reduction and cleaning. The steps were split into four categories	what is the association between physical activity and brain volume and function?	higher time spent in vigorous physical activity is associated with larger volumes in the left parahippocampal gyrus and right hippocampus. Furthermore, greater functional connectivity between the frontal gyrus, cingulate gyrus, occipital inferior lobe is associated with light, moderate, and total physical activity time; sedentary time is also associated with lower functional connectvity in the sa…	left parahippocampal gyrus, right hippocampus, superior gyrus, frontal middle gyrus, medial frontal gyrus, cingulate gyrus, occipital inferior gyrus
P56	33748658		The Impact of the BAILAMOS™ Dance Program on Brain Functional Connectivity and Cognition in Older Latino Adults: A Pilot Study.	10.1007/s41465-020-00185-1	########	physical_activity, functional_connectivity, functional_magnetic_resonance_imaging	controlled-trial	first-use data	10	mean: 67.1	0	0		fMRI	rs-fMRI		0	physical activity	actigraph		other: 12		Spearman correlations	functional connectivity was analyzed with the CONN toolbox	Data was preprocessed with the ActiLife software	what is the impact of 4-months Latin dance program on functional connectivity and cognitive performance, and is the physical activity related to these changes?	there was no difference in pre- prost- intervention in terms of physical activity. Therefore, there were no correlations with functional connectivity reported	frontoparietal network
P57	33369275		Physical activity and aerobic fitness in relation to local and interhemispheric functional connectivity in adolescents' brains.	10.1002/brb3.1941	########	physical_activity, functional_connectivity, functional_magnetic_resonance_imaging, resting_state_functional_magnetic_resonance_imaging	cross-sectional	re-used	59	mean: 14.3, minimum: 12.7, maximum: 16.2	0	0		fMRI	rs-fMRI		0	physical activity	actigraph	7	MRI: 2		non-parametric permutation tests	data was preprocessed with fMRIprep and regional homogeneity maps and voxel-mirrored homotopic connectivity were computed.	The cut periods were derived based on the Evenson et al. 2008 study. Weighted averages of physical activity were computed for weekdays and weekends	how physical activity and aerobic fitness are associated with local and interhemispheric functional connectivity of the adolescent brain?	higher levels of moderate-to-vigorous intensity physical activity, but not aerobic fitness, were linked to increased local functional connectivity in 13–16-year-old participants.	supramarginal gyrus
P58	34229288		Inflexibly sustained negative affect and rumination independently link default mode network efficiency to subclinical depressive symptoms.	10.1016/j.jad.2021.06.051	########	ESM, resting_state_fMRI	cross-sectional	first-use data	34	mean: 24.06, minimum: 18.0, maximum: 33.0	0	0		fMRI	rs-fMRI		0	EMA. positive and negative emotional experience.	smartphone	7	MRI: 1, PAD: 2, other: 1	insufficient data	random-intercept random-slope multilevel model	network efficiency is computed for network nodes, which are defined as 5-mm spheres for 12 predefined regions of interest.		how organizational changes of the default mode network at rest might contribute to depressive symptoms by altering emotional processing?	negative emotional inertia in daily life and rumination were independently mediating this relationship. Negative emotional inertia was connected to a broad increase in the coupling of default mode network regions	default mode network, posterior cingulate cortex, medial prefrontal cortex, left superior frontal gyrus, left inferior temporal lobe, right parahippocampal gyrus, retrosplenial cortex, left lateral parietal cortex, dorsomedial prefrontal cortex, right superior frontal gyrus, right inferior temporal lobe
P59	35042916		Resting state functional connectivity provides mechanistic predictions of future changes in sedentary behavior.	10.1038/s41598-021-04738-y	########	accelerometer, functional_connectivity	controlled-trial	re-used	143	mean: 65.66	0	0		fMRI	rs-fMRI		0	physical activity	actigraph	14	MRI: 2, PAD: 7, other: 13	insufficient data	general linear models, repeated measures analysis of variance, linear regression with LOO cross validation	preprocessing was wone with the CONN-toolbox. Seeded-based connectivity was computed for two regions of interest as Pearson correlations between the seeds and the brain voxels. The seeds were defined by the Sheafer atlas.	the ActiLife software was employed to process the data into activity intensities	could resting state functional connectivity provide mechanistic predictions of change in time spent sedentary?	functional connectivity between the anterior cingulate cortex and the supplementary motor area and the right anterior insula and the left temporoparietal/temporooccipital junction, predicted changes in time spent sedentary in the walking group	anterior cingulate cortex, supplementary motor area, right dorsal anterior insula, middle temporal gyrus, angular gyrus, lateral occipital cortex
P60	33250762		The Impact of Age on the Association Between Physical Activity and White Matter Integrity in Cognitively Healthy Older Adults.	10.3389/fnagi.2020.579470	########	physical_activity, diffusion_tensor_imaging	cross-sectional	re-used	44	mean: 69.07, minimum: 60.0, maximum: 88.0	0	0		DWI			0	physical activity	accelerometer, wristwatch	7			voxel-wise regression, robust regression analyses	fractional anisotropy and mean diffusivity were calculated from the estimated diffusion tensors in FSL	data was analyzed to compute non-wear time and mean Euclidean norm minus 1	is physical activity associated with white matteer integrity in healthy elderly and is this association modulated by age?	physical activity was associated with white matter integrity in older adults, restricted to high age. The effect seems global rather than a regional.
S19	34173797	85100000000	Association of self-measured home, ambulatory, and strictly measured office blood pressure and their variability with intracranial arterial stenosis	10.1097/HJH.0000000000002900	########	blood-pressure, magnetic-resonance-angiography	cross-sectional	re-used	468	mean: 70.0	0	0		angiography			0	blood pressure	blood pressure monitor	1			Poisson regression with robust error variance, ordinal logistic regression		mean blood pressure was calculated for daytime and nighttime periods. The coefficient of variation was also computed	what is the association of self-measured or ambulatory blood pressure outside the medical office with asymptomatic intracranial arterial stenosis?	higher systolic blood pressure monitoring was associated with the presence of any or severe intracranial arterial stenosis. Independent of mean systolic blood pressure, greater nocturnal decline or morning pressor surge, but not day-by-day, daytime, or nighttime variability, in systolic blood pressure was associated with higher burden of any or severe intracranial arterial stenosis
S20	33769521	85100000000	From scanners to cell phones: Neural and real-world responses to social evaluation in adolescent girls	10.1093/scan/nsab038	########	ecological-momentary-assessments, functional-connectivity	cross-sectional	re-used	76	mean: 12.27, median: 12.24, minimum: 11.05, maximum: 13.97	0	0		fMRI	task fMRI	mixed-design	0	EMA. social interactions and emotional responses.	smartphone	16	MRI: 25, PAD: 14	insufficient data	multiple regression	GLM using SPM12. The CONN toolbox was also employed for computing seed-based functional connectivity	social threat structure was analyzed with multilevel EFAs using Mplus 8.4	what are the associations between functional magnetic resonance imaging findings and perceptions of daily social threat in early adolescent females oversampled for shy/fearful temperament?	reactivity to perceived social threat in daily life and neural activity in threat-related brain regions are related to peer rejection relative to a control condition. Daily life reactivity to perceived social threat was associated with functional connectivity between the left amygdala and dorsomedial prefrontal cortex during rejection feedback. Unexpectedly, daily life social threat reactivity wa…	left amygdala, insula, left amygdala, right dorsomedial prefrontal cortex, inferior parietal cortex, left ventral anterior insula, right ventral anterior insula, inferior parietal cortex
S21	33130158	85100000000	Functional connectivity in a triple-network saliency model is associated with real-life self-control	10.1016/j.neuropsychologia.2020.107667	########	ecological-momentary-assessments, functional-connectivity	cross-sectional	re-used	294	minimum: 19.0, maximum: 27.0	0	0		fMRI	rs-fMRI		0	EMA. self-control	smartphone	7	PAD: 22	effect not sampled	logistic multilevel regression analyses	The CONN toolbox was employed to preprocess the data. Regions of interest between the three bnetworks were defined. The network interaction index was computed		Could salience network centered functional interactions with the central executive network and default mode network underlie real-life self-control?	individuals with high high propensity of salience network to temporally integrate itself with the central executive network and to dissociate itself from the default mode network, were less likely to commit self-control failures in real-life conflict situations. In addition, results also show a positive relationship between salience network and default mode network coupling and desire enactment	default mode network, salience network, central executive network
S22	no pubmed id	85100000000	Real-Life Self-Control is Predicted by Parietal Activity During Preference Decision Making: A Brain Decoding Analysis	10.3758/s13415-021-00913-w	########	ecological-momentary-assessments, functional-magnetic-resonance-imaging	cross-sectional	re-used	266	minimum: 19.0, maximum: 27.0	0	0		fMRI	task fMRI	event-related	0	EMA. self-control	smartphone	7	MRI: 32, PAD: 15	insufficient data	multivariate pattern analysis, L1-regularized logistic regression	data was preprocessed with SPM12 and task-evetns were analyzed with a general linear model		waht are the neural correlates of decisions in line with long-term consequences in the laboratory? and what is the potential of brain decoding measures for the prediction of real-life self-control at the individual level?	decisions in line with long-term consequences were associated with increased activity in regions involved in different forms of perspective taking and individual activation patterns in the same brain regions predicted individual real-life self-control	bilateral angular gyrus, precuneus
P61	31312836		Associations of Physical Activity and β-Amyloid With Longitudinal Cognition and Neurodegeneration in Clinically Normal Older Adults.	10.1001/jamaneurol.2019.1879	########	cortical thickness, physical activity, structural magnetic resonance imaging	longitudinal	re-used	182	mean: 73.4	0	0		T1/T2-weighted MRI			3	physical activity	step counter	7			linear mixed models	FreeSurfer was used to calculate cortical thickness and subcortical volumetric segmentation	step counts were averaged over the seven days	Does physical activity moderate the association of β-amyloid (Aβ) burden with longitudinal cognitive decline and neurodegeneration in clinically normal individuals?	greater physical activity was associated with slower Aβ-related cognitive decline and volume loss	entorhinal cortex, insula, lateral temporal regions, medial parietal regions
P62	32333599		Sleep inconsistency between weekends and weekdays is associated with changes in brain function during task and rest.	10.1093/sleep/zsaa076	########	blood oxygen level dependent, functional connectivity, functional magnetic resonance imaging, sleep duration	cross-sectional	first-use data	56	mean: 43.95, median: 43.0, minimum: 21.0, maximum: 73.0	0	0		fMRI	rs-fMRI, task fMRI	mixed-design	0	sleep	actigraph	7			general linear model, linear mixed effects model,	FreeSurfer was employed to preprocess the data. Seed-based connectivity was computed and the medial prefrontal cortex and the posterior cingulate cortex were chosen as seeds. The CONN toolbox was used for connectivity analysis	the GGIR package was used to preprocess accelerometer data. Inconsistent sleep duration was calculated as the differences between weekend and weekday sleep duration divided by the average sleep duration. Inconsistent sleep timing was computed as the difference between weekday and weekend sleep midpoint divided by the average sleep duration		longer weekend sleep duration (relative to weekday sleep duration) was associated with better attentional performance and greater deactivation of the default mode network during visual attention tasks and greater resting-state functional connectivity between anterior default mode network and occipital cortex. In contrast, later weekend sleep timing (relative to weekday sleep timing) was associate…	default mode network, precuneus, medial frontal gyrus, right angular gyrus, bilateral superior frontal gyrus, left middle occipital gyrus,middle prefrontal cortex, middle temporal gyrus, left hemisphere,medial prefrontal cortex
S23	33971013	85100000000	Associations between brain structure and sleep patterns across adolescent development	10.1093/sleep/zsab120	########	sleep-duration, cortical-thickness	cross-sectional	re-used	225	mean: 17.47, minimum: 9.0, maximum: 25.0	0	0		T1/T2-weighted MRI			0	sleep	actigraph	5			regularized regression, group-lasso, multiple regression analyses	FreeSurfer was used to extract measures of cortical thickness and subcortical volumes	Brand-specific algorithms were employed. Some sleep variables were averaged. They were also natural log transformed	are brain–sleep relationships stable across adolescent development or only occur during a discrete window of development?	Shorter sleep duration, later sleep timing, and poorer sleep continuity were associated with thinner cortex and altered subcortical volumes in diverse brain regions across adolescence. In a discrete subset of regions, thinner cortex was associated with these sleep patterns from late childhood through early-to-mid adolescence but not in late adolescence and young adulthood	pallidum, hippocampus, amygdala, medial orbitofrontal cortex, posterior cingulate cortex, cuneus, superior parietal region, thalamus, lateral ventricle, superior parietal cortex, lateral occipital cortex, pars orbitalis, rostral middle frontal region, posterior cingulate region, middle temporal, precentral cortex, entorhinal cortex
P63	34428720		Physical activity and cognitive and imaging biomarkers of Alzheimer's disease in down syndrome.	10.1016/j.neurobiolaging.2021.07.016	########	accelerometer actigraph physical_activity, fractional_anisotropy	cross-sectional	re-used	31	mean: 37.46	31	1	Alzheimer's, Down syndrome	DWI			0	physical activity	actigraph	7			Partial correlations	The robust estimator method was employed to estimate diffusion tensors. Mean diffusivity and fractional anisotropy were computed along the major association tracts	each accelerometer file was manually cleaned to restrict the data between wake time and bed time. ActiLife and Troiano were employed to assess non-wear time. The data was then reduced to four categories depending on its intensity	What is the association between physical activity and cognitive performance and Alzheimer's disease biomarkers including PET Aβ, tau PET and white matter integrity in non-demented adults with down syndrome	Percent time in sedentary behavior and in moderate-to-vigorous activity were associated with cognitive functioning. Sedentary behavior and moderate-to-vigorous activity were associated with white matter integrity in the superior and inferior longitudinal fasciculus	superior longitudinal fasciculus, inferior longitudinal fasciculus
P64	34330086		Linking objective measures of physical activity and capability with brain structure in healthy community dwelling older adults.	10.1016/j.nicl.2021.102767	########	accelerometer physical_activity, diffusion_tensor_imaging, fractional_anisotropy	cross-sectional	re-used	122	mean: 71.4, minimum: 64.0, maximum: 88.0	0	0		DWI, T1/T2-weighted MRI			0	physical activity	step counter	7	MRI: 8, PAD: 1	insufficient data	linear regressions models	cortical thickness, area, and volume were extracted using FreeSurfer. DTI analysis was done using Tract-Based Spatial Statistics. Finally, brain age prediction models were trained using XGBoost in R	in-house scripts were employed to extract data from the watches	what is the association between physical activity level and capability, and white matter fractional anisotropy, mean diffusivity, and brain age	there is a significant main effect of daily steps on brain age by sec, indicating lower subcortical brain age in people with a higher number of daily steps. Specially, for women, for whom a decrease of 1000 steps per day was significantly associated with a 7.03 increase in brain age
P65	34246732		Functional connectivity of key resting state networks and objectively measured physical activity in older adults with joint pain: A pilot study.	10.1016/j.exger.2021.111470	########	physical_activity, functional_connectivity, functional_magnetic_resonance_imaging	cross-sectional	re-used	18	mean: 67.11	0	0		fMRI	rs-fMRI		0	physical activity	actigraph	7			linear regressions	Functional correlation between selected regions of interest for three specific networks	Physical measurements were computed using the ActiLife software	what are the system-wide neural substrates underlying more physically active and sedentary lifestyles in non-demented older adults with orthopedic pain?	negative relationship between central executive network connectivity and sedentary time, and a positive relationship with both moderate-to-vigorous physical activity and total activity time. Results also showed positive relationships for the default mode network and the salience network with mean cadence	default mode network, central executive network, salience network, dorsolateral prefrontal cortex, inferior parietal lobe, anterior insula, anterior cingulate cortex, medial prefrontal cortex, posterior cingulate cortex, angular gyrus, lateral temporal lobe
P66	33296841		Glucocorticoid ultradian rhythmicity differentially regulates mood and resting state networks in the human brain: A randomised controlled clinical trial.	10.1016/j.psyneuen.2020.105096	########	ecological_momentary_assessments, functional_connectivity	controlled-trial	first-use data	15	mean: 26.3, minimum: 20.0, maximum: 33.0	0	0		fMRI	rs-fMRI		0	EMA. reactivity, feeling of wellbeing, and mood	smartphone	5			within-group mixed effects model	Independent Component Analysis was employed along with the FSL fual regression technique. Seed-based connectivity was also employed	data from days 3 and 5 was retained for analysis only. PCA was employed as a data reduction strategy	what is the impact of different glucocorticoid rhythms on neural activity, measured by functional neuroimaging, and key markers of mood, cognition and behaviour?	changes in the temporal mode of glucocorticoid replacement impact the within-network functional connectivity of various large-scale resting state networks of the human brain, the functional connectivity of the default-mode, salience and executive control networks with glucocorticoid-sensitive nodes of the corticolimbic system, and the functional relationship between mood variation and underlying …	right amygdala, orbitofrontal cortex, right nucleus accumbens, right paracingulate cortex, superior frontal gyri, right frontal pole, temporal pole, lingual gyrus, cuneal cortex, calcarine sulcus, left precentral gyrus, salience network, inferior frontal gyrus, default mode network, executive control network
P67	35086448		Functional Connectivity, Physical Activity, and Neurocognitive Performances in Patients with Vascular Cognitive Impairment, No Dementia.	10.2174/1567205019666220127103852	########	calories physical_activity, functional_connectivity	cross-sectional	first-use data	27	mean: 66.7	27	1	cognitive impairement	fMRI	rs-fMRI		0	physical activity	wristwatch	7			multiple regression analysis, Spearman correlation	the CONN toolbox was employed to preprocess MRI data. Functional connectivity was computed based on sixteen predetermined seeds in the anterior cingulate cortex and four seeds in the striatal network. Correlation maps were calculated to all voxels in the brain.	average measures were calculated	what are the relationships among neurobehavioral performances, physical activity, and functional connectivity within the anterior cingulate cortex and striatal networks?	functional connectivity within brain networks anchored by left caudal anterior cingulate cortex seeds were positively correlated with average step counts and average distance. Functional connectivity within the brain networks anchored by left subgenual anterior cingulate cortex seed were negatively correlated with average step counts. Functional connectivity within the striatal networks was posit…	left caudal anterior cingulate cortex, left subgenual anterior cingulate cortex, putamen, left middle occipital gyrus, right middle cingulum, left lingual, right superior occipital gyrus, right precuneus, left inferior rostral anterior cingulate cortex, left thalamus, middle cingulum, left inferior anterior cingulate cortex, left claustrum, right cerebellum, dorsal caudal putamen, dorsal rostral …
P68	34433700		The Relations Between Physical Activity Level, Executive Function, and White Matter Microstructure in Older Adults.	10.1123/jpah.2021-0012	########	physical_activity, diffusion_tensor_imaging	cross-sectional	first-use data	43	mean: 73.05, minimum: 65.0, maximum: 87.0	0	0		DWI			0	physical activity	accelerometer	7			parallel mediation models, threshold free cluster enhancement and cortex-wise mediation	diffusion tensor images were preprocessed with the FMRIB toolbox, The same toolbox was used to compute fractional anisotropy, mean diffusivity, radial diffusivity, and axial diffusivity	activity was compartmentalized to 9 levels according to the metabolic esquivalen levels.	domicrostructural white matter characteristics mediate the relation between physical activity and executive function in older adults without any self-reported psychiatric and neurological disorders or cognitive impairment?	greater moderate-to-vigorous physical activity was associated with greater cingulum fractional anisotropy, greater average steps was associated with positive cingulum and superior longitudinal fasciculus fractional anisotropy, greater average steps and lower superior longitudinal fasciculus and lower cingulum radial diffusivity	cingulum, superior longitudinal fasciculus, lower corpus callosum
P69	34058174		Functional connectivity between the ventral anterior cingulate and amygdala during implicit emotional conflict regulation and daily-life emotion dysregulation.	10.1016/j.neuropsychologia.2021.107905	########	ambulatory_assessment, functional_connectivity	cross-sectional	re-used	27	mean: 25.63, minimum: 18.0, maximum: 38.0	27	1		fMRI	task fMRI	event-related	0	EMA. mood, emotion dysregulation	smartphone	14	PAD: 2	low compliance <60% in the surveys	Spearman correlation	first-level analysis were run by regressing incongruent and congruent stimulus types. Second-level analysis were run for the contrast iI>cI for the ACC and amygdala. One sample t-test were computed. gPPI analyses were also run based on the GLM models	mean daily -life negative affect score was computed by averaging negative affect trait scores. Daily-life affective instability score was computed by substracting the negative affect score from one prompt earlier from the negative affect score of a given prompt and squaring the difference.	is the increased daily-life emotion dysregulation associated with increased ventral ACC+amygdala functional connectivity?	greater connectivity in the ventral anterior cingulate and amygdala is associated with increased daily-life affective instability	anterior cingulate cortex, amygdala
S24	no pubmed id	85100000000	Daily-Life Negative Affect in Emotional Distress Disorders Associated with Altered Frontoinsular Emotion Regulation Activation and Cortical Gyrification	10.1007/s10608-020-10155-8	########	ambulatory-assessment, functional-connectivity	cross-sectional	re-used	27	mean: 25.63, minimum: 18.0, maximum: 38.0	27	1		T1/T2-weighted MRI, fMRI	task fMRI	mixed-design	0	EMA. negative affect.	smartphone	14	PAD: 2	low compliance <60% in the surveys	general linear model, Spearman correlation	FMRIBäs local analysis of mixed effects for positive vs. negative conditions. PPI analyses were also run restricting the areas to the medial prefrontal cortex and insula. FreeSurfer pipeline for structural measurements	mean daily -life negative affect score was computed by averaging negative affect trait scores	are positive reappraisal task activation and cortical morphometry related to mean daily-life negative afect in emotional distress disorders?	increased daily-life negative affect is associated with increased medial prefrontal cortex positive reappraisal activation. Increased daily-life negative affect is associated with decreased positive reappraisal activation in the left insula, putamen, and cerebellum. Increased daily-life negative affect is associated with left insula hypergyria and right posterior inferior parietal hypogyria. Incr…	medial prefrontal cortex, left insula, left putamen, cerebellum, posterior inferior parietal cortex
S25	31534117	85100000000	Repetitive negative thinking in daily life and functional connectivity among default mode, fronto-parietal, and salience networks	10.1038/s41398-019-0560-0	########	ambulatory-assessment, functional-magnetic-resonance-imaging	cross-sectional	re-used	58	mean: 44.95	29	1	depression	fMRI	task fMRI	event-related	0	EMA. mood and repetitive negative thinking.	smartphone	4	other: 5		multilevel regression model	connectivity was computed by wavelet coherence and computed the between-network as the mean value between selected networks. Multilayer network models were also created to compute modularity (flexibility of the salience network)	between-person sadness was computed as the mean across individual´s grand mean. Time-varying sadness was computed as the deviations from the between-person means	what occurs to repetitive negative thinking in response to sadness during the course of daily life and how is it related to functional connectivity in the default mode, frontoparietal, and salience networks	repetitive negative thinking increases following sadness for subjects with higher than average between-network connectivity of the default mode network and frontoparietal network. It also increases in subjects with lower than average between-network connectivity of the frontoparietal network and salience network	default mode network, salience network, frontoparietal network

## Sheet: Supplementary Table 2
	blood pressure	communication patterns	EMA	glucose	heart rate	heart rate variability	mobility patterns	images	physical activity	respiration rate	screen use	sleep	temperature	app use	DWI	T1/T2-weighted MRI	fMRI	angiography
blood pressure	5	0	0	0	1	0	0	0	0	0	0	0	0	0	1	3	0	2
communication patterns	0	2	1	0	0	0	2	0	1	0	2	1	0	0	0	0	2	0
EMA	0	1	27	0	0	0	1	0	1	0	1	0	0	0	1	2	25	0
glucose	0	0	0	1	0	0	0	0	1	0	0	0	0	0	0	0	1	0
heart rate	1	0	0	0	3	1	0	0	1	0	0	0	0	0	1	2	1	0
heart rate variability	0	0	0	0	1	1	0	0	0	0	0	0	0	0	1	0	1	0
mobility patterns	0	2	1	0	0	0	2	0	1	0	2	1	0	0	0	0	2	0
images	0	0	0	0	0	0	0	1	0	0	0	0	0	0	0	0	1	0
physical activity	0	1	1	1	1	0	1	0	47	0	1	6	1	0	15	14	22	0
respiration rate	0	0	0	0	0	0	0	0	0	2	0	1	0	0	1	0	0	1
screen use	0	2	1	0	0	0	2	0	1	0	2	1	0	0	0	0	2	0
sleep	0	1	0	0	0	0	1	0	6	1	1	18	0	0	6	3	9	0
temperature	0	0	0	0	0	0	0	0	1	0	0	0	1	0	0	0	1	0
app use	0	0	0	0	0	0	0	0	0	0	0	0	0	1	0	0	1	0
DWI	1	0	1	0	1	1	0	0	15	1	0	6	0	0	22	2	1	1
T1/T2-weighted MRI	3	0	2	0	2	0	0	0	14	0	0	3	0	0	2	20	3	0
fMRI	0	2	25	1	1	1	2	1	22	0	2	9	1	1	1	3	56	0
angiography	2	0	0	0	0	0	0	0	0	1	0	0	0	0	1	0	0	3

## Sheet: Supplementary Table 3
Document	pubmed_id	scopus_id	title	doi	analysis type	x	y	z	space	sample_sizes	reason for not having coordinates	fMRI movement control
P01	29776014		Association of objectively measured physical activity with brain structure: UK Biobank study.	10.1111/joim.12772						5272	coordinates not reported	manual control and Weka machine learning toolbox
P02	25147086		Moderate-intensity physical activity, hippocampal volume, and memory in older adults with mild cognitive impairment.	10.1093/gerona/glu136						310	coordinates not reported	no reports
P03	32814816		Opposing associations between sedentary time and decision-making competence in young adults revealed by functional connectivity in the dorsal attention network.	10.1038/s41598-020-70679-7	connectivity					201	reported coordinates link not working	MCFLIRT. Subjects excluded if head movement was larger than 0.5mm per TR for at least a third of the frames within a 10+min sequence
P04	30488820		From laboratory to life: associating brain reward processing with real-life motivated behaviour and symptoms of depression in non-help-seeking young adults.	10.1017/S0033291718003446	GLM	-12	10	-8	MNI	87		Participants with absolute movement > 4mm were excluded and maging time series were examined for excessive motion artifacts using the Artifact Detection Tool (ART) software
P04	30488820		From laboratory to life: associating brain reward processing with real-life motivated behaviour and symptoms of depression in non-help-seeking young adults.	10.1017/S0033291718003446	GLM	8	16	-4	MNI	87		Participants with absolute movement > 4mm were excluded and maging time series were examined for excessive motion artifacts using the Artifact Detection Tool (ART) software
P04	30488820		From laboratory to life: associating brain reward processing with real-life motivated behaviour and symptoms of depression in non-help-seeking young adults.	10.1017/S0033291718003446	GLM	18	8	-10	MNI	87		Participants with absolute movement > 4mm were excluded and maging time series were examined for excessive motion artifacts using the Artifact Detection Tool (ART) software
P05	29362440		The real-life costs of emotion regulation in anorexia nervosa: a combined ecological momentary assessment and fMRI study.	10.1038/s41398-017-0004-7	GLM					70	coordinates not reported	manual control and use of artifact detection tools to identify volumes with excessive movement (larger than 2mm in any direction)
P06	24132411		Integrating ecological momentary assessment and functional brain imaging methods: new avenues for studying and treating tobacco dependence.	10.1093/ntr/ntt129	GLM	-11	8	4	Talairach	10		neuroElf tools that includes motion correction
P07	23013554		Hippocampal volume as marker of daily life stress sensitivity in psychosis.	10.1017/s003329171200219x						89	coordinates not reported	not reported, but the sequence is structural, so it is less sensitive to movement
P08	31108215		Identifying predictors of within-person variance in MRI-based brain volume estimates.	10.1016/j.neuroimage.2019.05.030						6	whole brain analysis	Glover stability QA protocol
P09	32283474		Autonomic modulation networks in schizophrenia: The relationship between heart rate variability and functional and structural connectivity in the brain.	10.1016/j.pscychresns.2020.111079	connectivity	-24	-75	-21	MNI	20	ACC not reported	no subjects had head movements larger than 2mm translation or 2 degrees rotation
P09	32283474		Autonomic modulation networks in schizophrenia: The relationship between heart rate variability and functional and structural connectivity in the brain.	10.1016/j.pscychresns.2020.111079	connectivity	-12	-21	-6	MNI	20	ACC not reported	no subjects had head movements larger than 2mm translation or 2 degrees rotation
P09	32283474		Autonomic modulation networks in schizophrenia: The relationship between heart rate variability and functional and structural connectivity in the brain.	10.1016/j.pscychresns.2020.111079	connectivity	9	-63	-15	MNI	20	ACC not reported	no subjects had head movements larger than 2mm translation or 2 degrees rotation
P09	32283474		Autonomic modulation networks in schizophrenia: The relationship between heart rate variability and functional and structural connectivity in the brain.	10.1016/j.pscychresns.2020.111079	connectivity	-27	-78	-24	MNI	20	ACC not reported	no subjects had head movements larger than 2mm translation or 2 degrees rotation
P10	25483019		Low-intensity daily walking activity is associated with hippocampal volume in older adults.	10.1002/hipo.22397						92	coordinates not reported	manual inspection
P11	26493108		Fitness, but not physical activity, is related to functional integrity of brain networks associated with aging.	10.1016/j.neuroimage.2015.10.044	connectivity	-24	-26	-20	MNI	189		head movement parameters were regressed from the data
P11	26493108		Fitness, but not physical activity, is related to functional integrity of brain networks associated with aging.	10.1016/j.neuroimage.2015.10.044	connectivity	24	-26	-20	MNI	189		head movement parameters were regressed from the data
P11	26493108		Fitness, but not physical activity, is related to functional integrity of brain networks associated with aging.	10.1016/j.neuroimage.2015.10.044	connectivity	-52	-18	-18	MNI	189		head movement parameters were regressed from the data
P11	26493108		Fitness, but not physical activity, is related to functional integrity of brain networks associated with aging.	10.1016/j.neuroimage.2015.10.044	connectivity	62	-10	-16	MNI	189		head movement parameters were regressed from the data
P11	26493108		Fitness, but not physical activity, is related to functional integrity of brain networks associated with aging.	10.1016/j.neuroimage.2015.10.044	connectivity	-46	-64	32	MNI	189		head movement parameters were regressed from the data
P11	26493108		Fitness, but not physical activity, is related to functional integrity of brain networks associated with aging.	10.1016/j.neuroimage.2015.10.044	connectivity	50	-62	34	MNI	189		head movement parameters were regressed from the data
P11	26493108		Fitness, but not physical activity, is related to functional integrity of brain networks associated with aging.	10.1016/j.neuroimage.2015.10.044	connectivity	-6	-54	32	MNI	189		head movement parameters were regressed from the data
P11	26493108		Fitness, but not physical activity, is related to functional integrity of brain networks associated with aging.	10.1016/j.neuroimage.2015.10.044	connectivity	6	-60	32	MNI	189		head movement parameters were regressed from the data
P11	26493108		Fitness, but not physical activity, is related to functional integrity of brain networks associated with aging.	10.1016/j.neuroimage.2015.10.044	connectivity	-6	62	-4	MNI	189		head movement parameters were regressed from the data
P11	26493108		Fitness, but not physical activity, is related to functional integrity of brain networks associated with aging.	10.1016/j.neuroimage.2015.10.044	connectivity	6	62	-4	MNI	189		head movement parameters were regressed from the data
P11	26493108		Fitness, but not physical activity, is related to functional integrity of brain networks associated with aging.	10.1016/j.neuroimage.2015.10.044	connectivity	6	50	20	MNI	189		head movement parameters were regressed from the data
P11	26493108		Fitness, but not physical activity, is related to functional integrity of brain networks associated with aging.	10.1016/j.neuroimage.2015.10.044	connectivity	-24	24	42	MNI	189		head movement parameters were regressed from the data
P11	26493108		Fitness, but not physical activity, is related to functional integrity of brain networks associated with aging.	10.1016/j.neuroimage.2015.10.044	connectivity	22	28	44	MNI	189		head movement parameters were regressed from the data
P11	26493108		Fitness, but not physical activity, is related to functional integrity of brain networks associated with aging.	10.1016/j.neuroimage.2015.10.044	connectivity	-28	-68	48	MNI	189		head movement parameters were regressed from the data
P11	26493108		Fitness, but not physical activity, is related to functional integrity of brain networks associated with aging.	10.1016/j.neuroimage.2015.10.044	connectivity	30	-66	48	MNI	189		head movement parameters were regressed from the data
P11	26493108		Fitness, but not physical activity, is related to functional integrity of brain networks associated with aging.	10.1016/j.neuroimage.2015.10.044	connectivity	-40	-46	46	MNI	189		head movement parameters were regressed from the data
P11	26493108		Fitness, but not physical activity, is related to functional integrity of brain networks associated with aging.	10.1016/j.neuroimage.2015.10.044	connectivity	38	-46	46	MNI	189		head movement parameters were regressed from the data
P11	26493108		Fitness, but not physical activity, is related to functional integrity of brain networks associated with aging.	10.1016/j.neuroimage.2015.10.044	connectivity	-52	-60	-8	MNI	189		head movement parameters were regressed from the data
P11	26493108		Fitness, but not physical activity, is related to functional integrity of brain networks associated with aging.	10.1016/j.neuroimage.2015.10.044	connectivity	58	-52	-10	MNI	189		head movement parameters were regressed from the data
P11	26493108		Fitness, but not physical activity, is related to functional integrity of brain networks associated with aging.	10.1016/j.neuroimage.2015.10.044	connectivity	-48	6	30	MNI	189		head movement parameters were regressed from the data
P11	26493108		Fitness, but not physical activity, is related to functional integrity of brain networks associated with aging.	10.1016/j.neuroimage.2015.10.044	connectivity	48	10	28	MNI	189		head movement parameters were regressed from the data
P11	26493108		Fitness, but not physical activity, is related to functional integrity of brain networks associated with aging.	10.1016/j.neuroimage.2015.10.044	connectivity	-26	2	54	MNI	189		head movement parameters were regressed from the data
P11	26493108		Fitness, but not physical activity, is related to functional integrity of brain networks associated with aging.	10.1016/j.neuroimage.2015.10.044	connectivity	28	4	54	MNI	189		head movement parameters were regressed from the data
P11	26493108		Fitness, but not physical activity, is related to functional integrity of brain networks associated with aging.	10.1016/j.neuroimage.2015.10.044	connectivity	-46	34	22	MNI	189		head movement parameters were regressed from the data
P11	26493108		Fitness, but not physical activity, is related to functional integrity of brain networks associated with aging.	10.1016/j.neuroimage.2015.10.044	connectivity	46	34	22	MNI	189		head movement parameters were regressed from the data
P12	32072938		Physical activity, aerobic fitness, and brain white matter: Their role for executive functions in adolescence.	10.1016/j.dcn.2020.100765						58	coordinates not reported	not reported, but the sequence is DWI, so it is less sensitive to movement
P13	30308380		Physical activity is associated with left corticospinal tract microstructure in bipolar depression.	10.1016/j.nicl.2018.09.033						38	coordinates not reported	not reported, but the sequence is DWI, so it is less sensitive to movement
P14	26786737		Myelination of the right parahippocampal cingulum is associated with physical activity in young healthy adults.	10.1007/s00429-016-1183-3						32	coordinates not reported	not reported, but the sequence is DWI, so it is less sensitive to movement
P15	25655514		Objective measures of physical activity, white matter integrity and cognitive status in adults over age 80.	10.1016/j.bbr.2015.01.045						90	coordinates not reported	not reported, but the sequence is DWI, so it is less sensitive to movement
P16	25229455		Physical activity and cardiorespiratory fitness are beneficial for white matter in low-fit older adults.	10.1371/journal.pone.0107413						86	coordinates not reported	motion corrected
P17	29441653		Cognitive control under stressful conditions in transitional age youth with bipolar disorder: Diagnostic and sleep-related differences in fronto-limbic activation patterns.	10.1111/bdi.12583	GLM	37	1	-23	MNI	40		not reported
P17	29441653		Cognitive control under stressful conditions in transitional age youth with bipolar disorder: Diagnostic and sleep-related differences in fronto-limbic activation patterns.	10.1111/bdi.12583	GLM	1	36	28	MNI	40		not reported
P17	29441653		Cognitive control under stressful conditions in transitional age youth with bipolar disorder: Diagnostic and sleep-related differences in fronto-limbic activation patterns.	10.1111/bdi.12583	GLM	2	29	41	MNI	40		not reported
P17	29441653		Cognitive control under stressful conditions in transitional age youth with bipolar disorder: Diagnostic and sleep-related differences in fronto-limbic activation patterns.	10.1111/bdi.12583	GLM	2	50	5	MNI	40		not reported
P17	29441653		Cognitive control under stressful conditions in transitional age youth with bipolar disorder: Diagnostic and sleep-related differences in fronto-limbic activation patterns.	10.1111/bdi.12583	GLM	2	54	0	MNI	40		not reported
P18	28777996		Neural connectivity moderates the association between sleep and impulsivity in adolescents.	10.1016/j.dcn.2017.07.006	connectivity	-46	46	22	MNI	55		not reported
P18	28777996		Neural connectivity moderates the association between sleep and impulsivity in adolescents.	10.1016/j.dcn.2017.07.006	connectivity	-40	54	22	MNI	55		not reported
P18	28777996		Neural connectivity moderates the association between sleep and impulsivity in adolescents.	10.1016/j.dcn.2017.07.006	connectivity	-26	68	10	MNI	55		not reported
P18	28777996		Neural connectivity moderates the association between sleep and impulsivity in adolescents.	10.1016/j.dcn.2017.07.006	connectivity	-28	66	10	MNI	55		not reported
P19	26414900		Variability in Cumulative Habitual Sleep Duration Predicts Waking Functional Connectivity.	10.5665/sleep.5324	connectivity	0	52	6	MNI	33		MCFLIRT
P19	26414900		Variability in Cumulative Habitual Sleep Duration Predicts Waking Functional Connectivity.	10.5665/sleep.5324	connectivity	36	24	2	MNI	33		MCFLIRT
P19	26414900		Variability in Cumulative Habitual Sleep Duration Predicts Waking Functional Connectivity.	10.5665/sleep.5324	connectivity	0	-52	34	MNI	33		MCFLIRT
P19	26414900		Variability in Cumulative Habitual Sleep Duration Predicts Waking Functional Connectivity.	10.5665/sleep.5324	connectivity	-28	-18	-14	MNI	33		MCFLIRT
P19	26414900		Variability in Cumulative Habitual Sleep Duration Predicts Waking Functional Connectivity.	10.5665/sleep.5324	connectivity	52	2	-30	MNI	33		MCFLIRT
P20	30949024		Fusing Mobile Phone Sensing and Brain Imaging to Assess Depression in College Students.	10.3389/fnins.2019.00248	connectivity	0	25	-10	MNI	89		FD larger than 0.25 was censored
P20	30949024		Fusing Mobile Phone Sensing and Brain Imaging to Assess Depression in College Students.	10.3389/fnins.2019.00248	connectivity	-15	21	-9	MNI	89		FD larger than 0.25 was censored
P20	30949024		Fusing Mobile Phone Sensing and Brain Imaging to Assess Depression in College Students.	10.3389/fnins.2019.00248	connectivity	12	21	-9	MNI	89		FD larger than 0.25 was censored
P20	30949024		Fusing Mobile Phone Sensing and Brain Imaging to Assess Depression in College Students.	10.3389/fnins.2019.00248	connectivity	6	33	-12	MNI	89		FD larger than 0.25 was censored
P20	30949024		Fusing Mobile Phone Sensing and Brain Imaging to Assess Depression in College Students.	10.3389/fnins.2019.00248	connectivity	-6	51	-18	MNI	89		FD larger than 0.25 was censored
P20	30949024		Fusing Mobile Phone Sensing and Brain Imaging to Assess Depression in College Students.	10.3389/fnins.2019.00248	connectivity	12	45	-12	MNI	89		FD larger than 0.25 was censored
P20	30949024		Fusing Mobile Phone Sensing and Brain Imaging to Assess Depression in College Students.	10.3389/fnins.2019.00248	connectivity	-9	45	-12	MNI	89		FD larger than 0.25 was censored
P20	30949024		Fusing Mobile Phone Sensing and Brain Imaging to Assess Depression in College Students.	10.3389/fnins.2019.00248	connectivity	-15	30	-12	MNI	89		FD larger than 0.25 was censored
P20	30949024		Fusing Mobile Phone Sensing and Brain Imaging to Assess Depression in College Students.	10.3389/fnins.2019.00248	connectivity	-9	51	-18	MNI	89		FD larger than 0.25 was censored
P20	30949024		Fusing Mobile Phone Sensing and Brain Imaging to Assess Depression in College Students.	10.3389/fnins.2019.00248	connectivity	3	48	-21	MNI	89		FD larger than 0.25 was censored
P20	30949024		Fusing Mobile Phone Sensing and Brain Imaging to Assess Depression in College Students.	10.3389/fnins.2019.00248	connectivity	-18	30	-12	MNI	89		FD larger than 0.25 was censored
P21	23137935		Correlation between moderate daily physical activity and neurocognitive variability in healthy elderly people.	10.1016/j.archger.2012.10.004	GLM	0	24	48	MNI	43		no reports
P21	23137935		Correlation between moderate daily physical activity and neurocognitive variability in healthy elderly people.	10.1016/j.archger.2012.10.004	GLM	-40	-14	54	MNI	43		no reports
P21	23137935		Correlation between moderate daily physical activity and neurocognitive variability in healthy elderly people.	10.1016/j.archger.2012.10.004	GLM	0	-6	52	MNI	43		no reports
P21	23137935		Correlation between moderate daily physical activity and neurocognitive variability in healthy elderly people.	10.1016/j.archger.2012.10.004	GLM	-32	2	50	MNI	43		no reports
P21	23137935		Correlation between moderate daily physical activity and neurocognitive variability in healthy elderly people.	10.1016/j.archger.2012.10.004	GLM	-4	2	52	MNI	43		no reports
P21	23137935		Correlation between moderate daily physical activity and neurocognitive variability in healthy elderly people.	10.1016/j.archger.2012.10.004	GLM	-44	22	28	MNI	43		no reports
P21	23137935		Correlation between moderate daily physical activity and neurocognitive variability in healthy elderly people.	10.1016/j.archger.2012.10.004	GLM	-40	8	30	MNI	43		no reports
P21	23137935		Correlation between moderate daily physical activity and neurocognitive variability in healthy elderly people.	10.1016/j.archger.2012.10.004	GLM	-24	-70	42	MNI	43		no reports
P21	23137935		Correlation between moderate daily physical activity and neurocognitive variability in healthy elderly people.	10.1016/j.archger.2012.10.004	GLM	-28	-48	42	MNI	43		no reports
P21	23137935		Correlation between moderate daily physical activity and neurocognitive variability in healthy elderly people.	10.1016/j.archger.2012.10.004	GLM	-38	-48	50	MNI	43		no reports
P21	23137935		Correlation between moderate daily physical activity and neurocognitive variability in healthy elderly people.	10.1016/j.archger.2012.10.004	GLM	26	-54	-12	MNI	43		no reports
P21	23137935		Correlation between moderate daily physical activity and neurocognitive variability in healthy elderly people.	10.1016/j.archger.2012.10.004	GLM	-42	4	32	MNI	43		no reports
P21	23137935		Correlation between moderate daily physical activity and neurocognitive variability in healthy elderly people.	10.1016/j.archger.2012.10.004	GLM	-40	12	32	MNI	43		no reports
P21	23137935		Correlation between moderate daily physical activity and neurocognitive variability in healthy elderly people.	10.1016/j.archger.2012.10.004	GLM	42	-2	28	MNI	43		no reports
P21	23137935		Correlation between moderate daily physical activity and neurocognitive variability in healthy elderly people.	10.1016/j.archger.2012.10.004	GLM	36	0	34	MNI	43		no reports
P21	23137935		Correlation between moderate daily physical activity and neurocognitive variability in healthy elderly people.	10.1016/j.archger.2012.10.004	GLM	46	8	28	MNI	43		no reports
P21	23137935		Correlation between moderate daily physical activity and neurocognitive variability in healthy elderly people.	10.1016/j.archger.2012.10.004	GLM	-20	36	30	MNI	43		no reports
P21	23137935		Correlation between moderate daily physical activity and neurocognitive variability in healthy elderly people.	10.1016/j.archger.2012.10.004	GLM	-20	24	28	MNI	43		no reports
P22	22245361		Physical activity, sustained sedentary behavior, and pain modulation in women with fibromyalgia.	10.1016/j.jpain.2011.11.001	GLM	30	-8	-14	MNI	11		data was motion corrected
P22	22245361		Physical activity, sustained sedentary behavior, and pain modulation in women with fibromyalgia.	10.1016/j.jpain.2011.11.001	GLM	-10	20	44	MNI	11		data was motion corrected
P22	22245361		Physical activity, sustained sedentary behavior, and pain modulation in women with fibromyalgia.	10.1016/j.jpain.2011.11.001	GLM	-30	-52	26	MNI	11		data was motion corrected
P22	22245361		Physical activity, sustained sedentary behavior, and pain modulation in women with fibromyalgia.	10.1016/j.jpain.2011.11.001	GLM	2	36	-16	MNI	11		data was motion corrected
P22	22245361		Physical activity, sustained sedentary behavior, and pain modulation in women with fibromyalgia.	10.1016/j.jpain.2011.11.001	GLM	-40	22	52	MNI	11		data was motion corrected
P22	22245361		Physical activity, sustained sedentary behavior, and pain modulation in women with fibromyalgia.	10.1016/j.jpain.2011.11.001	GLM	6	46	2	MNI	11		data was motion corrected
P22	22245361		Physical activity, sustained sedentary behavior, and pain modulation in women with fibromyalgia.	10.1016/j.jpain.2011.11.001	GLM	0	8	8	MNI	11		data was motion corrected
P22	22245361		Physical activity, sustained sedentary behavior, and pain modulation in women with fibromyalgia.	10.1016/j.jpain.2011.11.001	GLM	-52	32	54	MNI	11		data was motion corrected
P22	22245361		Physical activity, sustained sedentary behavior, and pain modulation in women with fibromyalgia.	10.1016/j.jpain.2011.11.001	GLM	-28	-50	10	MNI	11		data was motion corrected
P22	22245361		Physical activity, sustained sedentary behavior, and pain modulation in women with fibromyalgia.	10.1016/j.jpain.2011.11.001	GLM	14	-52	42	MNI	11		data was motion corrected
P22	22245361		Physical activity, sustained sedentary behavior, and pain modulation in women with fibromyalgia.	10.1016/j.jpain.2011.11.001	GLM	-50	-10	28	MNI	11		data was motion corrected
P22	22245361		Physical activity, sustained sedentary behavior, and pain modulation in women with fibromyalgia.	10.1016/j.jpain.2011.11.001	GLM	36	-40	36	MNI	11		data was motion corrected
P22	22245361		Physical activity, sustained sedentary behavior, and pain modulation in women with fibromyalgia.	10.1016/j.jpain.2011.11.001	GLM	4	16	74	MNI	11		data was motion corrected
P22	22245361		Physical activity, sustained sedentary behavior, and pain modulation in women with fibromyalgia.	10.1016/j.jpain.2011.11.001	GLM	66	20	30	MNI	11		data was motion corrected
P22	22245361		Physical activity, sustained sedentary behavior, and pain modulation in women with fibromyalgia.	10.1016/j.jpain.2011.11.001	GLM	46	-2	56	MNI	11		data was motion corrected
P22	22245361		Physical activity, sustained sedentary behavior, and pain modulation in women with fibromyalgia.	10.1016/j.jpain.2011.11.001	GLM	-10	24	42	MNI	11		data was motion corrected
P22	22245361		Physical activity, sustained sedentary behavior, and pain modulation in women with fibromyalgia.	10.1016/j.jpain.2011.11.001	GLM	-28	-50	14	MNI	11		data was motion corrected
P22	22245361		Physical activity, sustained sedentary behavior, and pain modulation in women with fibromyalgia.	10.1016/j.jpain.2011.11.001	GLM	-30	44	62	MNI	11		data was motion corrected
P23	21330218		The relationship between physical activity and brain responses to pain in fibromyalgia.	10.1016/j.jpain.2010.12.004	GLM	19.5	-51.5	22.5	MNI	27		data was motion corrected
P23	21330218		The relationship between physical activity and brain responses to pain in fibromyalgia.	10.1016/j.jpain.2010.12.004	GLM	22	-52	20	MNI	27		data was motion corrected
P23	21330218		The relationship between physical activity and brain responses to pain in fibromyalgia.	10.1016/j.jpain.2010.12.004	GLM	19.5	-51.5	22.5	MNI	27		data was motion corrected
P23	21330218		The relationship between physical activity and brain responses to pain in fibromyalgia.	10.1016/j.jpain.2010.12.004	GLM	-29.5	-53.5	22.5	MNI	27		data was motion corrected
P23	21330218		The relationship between physical activity and brain responses to pain in fibromyalgia.	10.1016/j.jpain.2010.12.004	GLM	-3.5	-20.5	38.5	MNI	27		data was motion corrected
P23	21330218		The relationship between physical activity and brain responses to pain in fibromyalgia.	10.1016/j.jpain.2010.12.004	GLM	40.5	15.5	-1.5	MNI	27		data was motion corrected
P23	21330218		The relationship between physical activity and brain responses to pain in fibromyalgia.	10.1016/j.jpain.2010.12.004	GLM	-62.5	25.5	-0.5	MNI	27		data was motion corrected
P24	32523717		Modeling interactions between brain function, diet adherence behaviors, and weight loss success.	10.1002/osp4.403	GLM	-40	32	20	Talairach	75		data was motion corrected
P24	32523717		Modeling interactions between brain function, diet adherence behaviors, and weight loss success.	10.1002/osp4.403	GLM	47	32	20	Talairach	75		data was motion corrected
P25	29117928		Brain Activation in Response to Personalized Behavioral and Physiological Feedback From Self-Monitoring Technology: Pilot Study.	10.2196/jmir.8890	GLM	-32	36	-12	MNI	28		motion parameters were regressed
P25	29117928		Brain Activation in Response to Personalized Behavioral and Physiological Feedback From Self-Monitoring Technology: Pilot Study.	10.2196/jmir.8890	GLM	-26	48	4	MNI	28		motion parameters were regressed
P25	29117928		Brain Activation in Response to Personalized Behavioral and Physiological Feedback From Self-Monitoring Technology: Pilot Study.	10.2196/jmir.8890	GLM	-2	-80	4	MNI	28		motion parameters were regressed
P25	29117928		Brain Activation in Response to Personalized Behavioral and Physiological Feedback From Self-Monitoring Technology: Pilot Study.	10.2196/jmir.8890	GLM	-32	36	-12	MNI	28		motion parameters were regressed
P25	29117928		Brain Activation in Response to Personalized Behavioral and Physiological Feedback From Self-Monitoring Technology: Pilot Study.	10.2196/jmir.8890	GLM	-20	34	42	MNI	28		motion parameters were regressed
P25	29117928		Brain Activation in Response to Personalized Behavioral and Physiological Feedback From Self-Monitoring Technology: Pilot Study.	10.2196/jmir.8890	GLM	-26	50	4	MNI	28		motion parameters were regressed
P25	29117928		Brain Activation in Response to Personalized Behavioral and Physiological Feedback From Self-Monitoring Technology: Pilot Study.	10.2196/jmir.8890	GLM	28	-52	24	MNI	28		motion parameters were regressed
P26	27605568		Physical Activity After Stroke Is Associated With Increased Interhemispheric Connectivity of the Dorsal Attention Network.	10.1177/1545968316666958	connectivity	27.27	-62.24	50.04	MNI	89		data was excluded if head movement exceeded 0.8mm translation and 1 degree rotation
P26	27605568		Physical Activity After Stroke Is Associated With Increased Interhemispheric Connectivity of the Dorsal Attention Network.	10.1177/1545968316666958	connectivity	24.24	-16.01	54.66	MNI	89		data was excluded if head movement exceeded 0.8mm translation and 1 degree rotation
P26	27605568		Physical Activity After Stroke Is Associated With Increased Interhemispheric Connectivity of the Dorsal Attention Network.	10.1177/1545968316666958	connectivity	-33	-69	51	MNI	89		data was excluded if head movement exceeded 0.8mm translation and 1 degree rotation
P27	26541373		Self-affirmation activates brain systems associated with self-related processing and reward and is reinforced by future orientation.	10.1093/scan/nsv136	GLM				MNI	67	coordinates not reported	motion parameters were regressed
P28	31236500		Habitual sleep durations and subjective sleep quality predict white matter differences in the human brain.	10.1016/j.nbscr.2017.03.001	TBSS	-27	32	3	MNI	33		head motion corrected
P28	31236500		Habitual sleep durations and subjective sleep quality predict white matter differences in the human brain.	10.1016/j.nbscr.2017.03.001	TBSS	42	-18	-10	MNI	33		head motion corrected
P28	31236500		Habitual sleep durations and subjective sleep quality predict white matter differences in the human brain.	10.1016/j.nbscr.2017.03.001	TBSS	16	16	48	MNI	33		head motion corrected
P28	31236500		Habitual sleep durations and subjective sleep quality predict white matter differences in the human brain.	10.1016/j.nbscr.2017.03.001	TBSS	19	19	-17	MNI	33		head motion corrected
P28	31236500		Habitual sleep durations and subjective sleep quality predict white matter differences in the human brain.	10.1016/j.nbscr.2017.03.001	TBSS	27	-12	-31	MNI	33		head motion corrected
P28	31236500		Habitual sleep durations and subjective sleep quality predict white matter differences in the human brain.	10.1016/j.nbscr.2017.03.001	TBSS	-19	18	11	MNI	33		head motion corrected
P28	31236500		Habitual sleep durations and subjective sleep quality predict white matter differences in the human brain.	10.1016/j.nbscr.2017.03.001	TBSS	-34	29	13	MNI	33		head motion corrected
P28	31236500		Habitual sleep durations and subjective sleep quality predict white matter differences in the human brain.	10.1016/j.nbscr.2017.03.001	TBSS	-17	23	24	MNI	33		head motion corrected
P28	31236500		Habitual sleep durations and subjective sleep quality predict white matter differences in the human brain.	10.1016/j.nbscr.2017.03.001	TBSS	39	24	-12	MNI	33		head motion corrected
P28	31236500		Habitual sleep durations and subjective sleep quality predict white matter differences in the human brain.	10.1016/j.nbscr.2017.03.001	TBSS	-20	29	-6	MNI	33		head motion corrected
P28	31236500		Habitual sleep durations and subjective sleep quality predict white matter differences in the human brain.	10.1016/j.nbscr.2017.03.001	TBSS	-6	18	18	MNI	33		head motion corrected
P29	27789521		Energy expenditure in frontotemporal dementia: a behavioural and imaging study.	10.1093/brain/aww263						33	coordinates not reported	not reported, but this is a T1-weighted image
P30	30743019		Resting-state functional connectivity and inflexibility of daily emotions in major depression.	10.1016/j.jad.2019.01.040	connectivity	-4	-40	-2	MNI	64		data was motion corrected
P30	30743019		Resting-state functional connectivity and inflexibility of daily emotions in major depression.	10.1016/j.jad.2019.01.040	connectivity	5	-25	-10	MNI	64		data was motion corrected
P31	29117957		Nocturnal oxyhemoglobin desaturation and arteriopathy in a pediatric sickle cell disease cohort.	10.1212/WNL.0000000000004728						47	whole brain analysis	not reported
P32	30297824		The experience of vivid autobiographical reminiscence is supported by subjective content representations in the precuneus.	10.1038/s41598-018-32879-0	GLM	-50	-8	-14.5	MNI	9		spikes were removed from the data
P32	30297824		The experience of vivid autobiographical reminiscence is supported by subjective content representations in the precuneus.	10.1038/s41598-018-32879-0	GLM	-42.5	-0.5	-19.5	MNI	9		spikes were removed from the data
P32	30297824		The experience of vivid autobiographical reminiscence is supported by subjective content representations in the precuneus.	10.1038/s41598-018-32879-0	GLM	65	-25.5	-22	MNI	9		spikes were removed from the data
P32	30297824		The experience of vivid autobiographical reminiscence is supported by subjective content representations in the precuneus.	10.1038/s41598-018-32879-0	GLM	15	-35.5	-12	MNI	9		spikes were removed from the data
P32	30297824		The experience of vivid autobiographical reminiscence is supported by subjective content representations in the precuneus.	10.1038/s41598-018-32879-0	GLM	15	-33	-12	MNI	9		spikes were removed from the data
P32	30297824		The experience of vivid autobiographical reminiscence is supported by subjective content representations in the precuneus.	10.1038/s41598-018-32879-0	GLM	15	-63	13	MNI	9		spikes were removed from the data
P32	30297824		The experience of vivid autobiographical reminiscence is supported by subjective content representations in the precuneus.	10.1038/s41598-018-32879-0	GLM	2.5	-68	15.5	MNI	9		spikes were removed from the data
P32	30297824		The experience of vivid autobiographical reminiscence is supported by subjective content representations in the precuneus.	10.1038/s41598-018-32879-0	GLM	5	22	48	MNI	9		spikes were removed from the data
P32	30297824		The experience of vivid autobiographical reminiscence is supported by subjective content representations in the precuneus.	10.1038/s41598-018-32879-0	GLM	-7.5	-88	23	MNI	9		spikes were removed from the data
P32	30297824		The experience of vivid autobiographical reminiscence is supported by subjective content representations in the precuneus.	10.1038/s41598-018-32879-0	GLM	-45	-65.5	-9.5	MNI	9		spikes were removed from the data
P32	30297824		The experience of vivid autobiographical reminiscence is supported by subjective content representations in the precuneus.	10.1038/s41598-018-32879-0	GLM	-12.5	-65.5	13	MNI	9		spikes were removed from the data
P32	30297824		The experience of vivid autobiographical reminiscence is supported by subjective content representations in the precuneus.	10.1038/s41598-018-32879-0	GLM	-52.5	4.5	-22	MNI	9		spikes were removed from the data
P32	30297824		The experience of vivid autobiographical reminiscence is supported by subjective content representations in the precuneus.	10.1038/s41598-018-32879-0	GLM	-55	-13	-7	MNI	9		spikes were removed from the data
P32	30297824		The experience of vivid autobiographical reminiscence is supported by subjective content representations in the precuneus.	10.1038/s41598-018-32879-0	GLM	47.5	-45.5	-27	MNI	9		spikes were removed from the data
P32	30297824		The experience of vivid autobiographical reminiscence is supported by subjective content representations in the precuneus.	10.1038/s41598-018-32879-0	GLM	45	24.5	0.5	MNI	9		spikes were removed from the data
P32	30297824		The experience of vivid autobiographical reminiscence is supported by subjective content representations in the precuneus.	10.1038/s41598-018-32879-0	GLM	45	24.5	3	MNI	9		spikes were removed from the data
P32	30297824		The experience of vivid autobiographical reminiscence is supported by subjective content representations in the precuneus.	10.1038/s41598-018-32879-0	GLM	42.5	22	3	MNI	9		spikes were removed from the data
P32	30297824		The experience of vivid autobiographical reminiscence is supported by subjective content representations in the precuneus.	10.1038/s41598-018-32879-0	GLM	12.5	-65.5	23	MNI	9		spikes were removed from the data
P32	30297824		The experience of vivid autobiographical reminiscence is supported by subjective content representations in the precuneus.	10.1038/s41598-018-32879-0	GLM	45	32	33	MNI	9		spikes were removed from the data
P32	30297824		The experience of vivid autobiographical reminiscence is supported by subjective content representations in the precuneus.	10.1038/s41598-018-32879-0	GLM	-2.5	-63	28	MNI	9		spikes were removed from the data
P32	30297824		The experience of vivid autobiographical reminiscence is supported by subjective content representations in the precuneus.	10.1038/s41598-018-32879-0	GLM	50	12	-24.5	MNI	9		spikes were removed from the data
P32	30297824		The experience of vivid autobiographical reminiscence is supported by subjective content representations in the precuneus.	10.1038/s41598-018-32879-0	GLM	12.5	-58	5.5	MNI	9		spikes were removed from the data
P32	30297824		The experience of vivid autobiographical reminiscence is supported by subjective content representations in the precuneus.	10.1038/s41598-018-32879-0	GLM	52.5	-18	-17	MNI	9		spikes were removed from the data
P32	30297824		The experience of vivid autobiographical reminiscence is supported by subjective content representations in the precuneus.	10.1038/s41598-018-32879-0	GLM	12.5	-68	23	MNI	9		spikes were removed from the data
P32	30297824		The experience of vivid autobiographical reminiscence is supported by subjective content representations in the precuneus.	10.1038/s41598-018-32879-0	GLM	55	29.5	18	MNI	9		spikes were removed from the data
P32	30297824		The experience of vivid autobiographical reminiscence is supported by subjective content representations in the precuneus.	10.1038/s41598-018-32879-0	GLM	37.5	-50.5	-12	MNI	9		spikes were removed from the data
P32	30297824		The experience of vivid autobiographical reminiscence is supported by subjective content representations in the precuneus.	10.1038/s41598-018-32879-0	GLM	12.5	-50.5	33	MNI	9		spikes were removed from the data
P32	30297824		The experience of vivid autobiographical reminiscence is supported by subjective content representations in the precuneus.	10.1038/s41598-018-32879-0	GLM	-32.5	-83	20.5	MNI	9		spikes were removed from the data
P32	30297824		The experience of vivid autobiographical reminiscence is supported by subjective content representations in the precuneus.	10.1038/s41598-018-32879-0	GLM	42.5	-15.5	-24.5	MNI	9		spikes were removed from the data
P32	30297824		The experience of vivid autobiographical reminiscence is supported by subjective content representations in the precuneus.	10.1038/s41598-018-32879-0	GLM	52.5	-3	-22	MNI	9		spikes were removed from the data
P32	30297824		The experience of vivid autobiographical reminiscence is supported by subjective content representations in the precuneus.	10.1038/s41598-018-32879-0	GLM	47.5	-33	-19.5	MNI	9		spikes were removed from the data
P32	30297824		The experience of vivid autobiographical reminiscence is supported by subjective content representations in the precuneus.	10.1038/s41598-018-32879-0	GLM	47.5	-0.5	-19.5	MNI	9		spikes were removed from the data
P32	30297824		The experience of vivid autobiographical reminiscence is supported by subjective content representations in the precuneus.	10.1038/s41598-018-32879-0	GLM	22.5	42	45.5	MNI	9		spikes were removed from the data
P32	30297824		The experience of vivid autobiographical reminiscence is supported by subjective content representations in the precuneus.	10.1038/s41598-018-32879-0	GLM	20	42	45.5	MNI	9		spikes were removed from the data
P32	30297824		The experience of vivid autobiographical reminiscence is supported by subjective content representations in the precuneus.	10.1038/s41598-018-32879-0	GLM	50	-48	-22	MNI	9		spikes were removed from the data
P32	30297824		The experience of vivid autobiographical reminiscence is supported by subjective content representations in the precuneus.	10.1038/s41598-018-32879-0	GLM	-7.5	-43	55.5	MNI	9		spikes were removed from the data
P32	30297824		The experience of vivid autobiographical reminiscence is supported by subjective content representations in the precuneus.	10.1038/s41598-018-32879-0	GLM	45	17	5.5	MNI	9		spikes were removed from the data
P32	30297824		The experience of vivid autobiographical reminiscence is supported by subjective content representations in the precuneus.	10.1038/s41598-018-32879-0	GLM	20	-60.5	5.5	MNI	9		spikes were removed from the data
P32	30297824		The experience of vivid autobiographical reminiscence is supported by subjective content representations in the precuneus.	10.1038/s41598-018-32879-0	GLM	47.5	17	8	MNI	9		spikes were removed from the data
P32	30297824		The experience of vivid autobiographical reminiscence is supported by subjective content representations in the precuneus.	10.1038/s41598-018-32879-0	GLM	12.5	-35.5	-7	MNI	9		spikes were removed from the data
P32	30297824		The experience of vivid autobiographical reminiscence is supported by subjective content representations in the precuneus.	10.1038/s41598-018-32879-0	GLM	22.5	-65.5	20.5	MNI	9		spikes were removed from the data
P32	30297824		The experience of vivid autobiographical reminiscence is supported by subjective content representations in the precuneus.	10.1038/s41598-018-32879-0	GLM	17.5	-65.5	18	MNI	9		spikes were removed from the data
P32	30297824		The experience of vivid autobiographical reminiscence is supported by subjective content representations in the precuneus.	10.1038/s41598-018-32879-0	GLM	42.5	17	-4.5	MNI	9		spikes were removed from the data
P32	30297824		The experience of vivid autobiographical reminiscence is supported by subjective content representations in the precuneus.	10.1038/s41598-018-32879-0	GLM	40	19.5	-7	MNI	9		spikes were removed from the data
P32	30297824		The experience of vivid autobiographical reminiscence is supported by subjective content representations in the precuneus.	10.1038/s41598-018-32879-0	GLM	47.5	-8	-17	MNI	9		spikes were removed from the data
P32	30297824		The experience of vivid autobiographical reminiscence is supported by subjective content representations in the precuneus.	10.1038/s41598-018-32879-0	GLM	17.5	-65.5	23	MNI	9		spikes were removed from the data
P32	30297824		The experience of vivid autobiographical reminiscence is supported by subjective content representations in the precuneus.	10.1038/s41598-018-32879-0	GLM	17.5	-68	23	MNI	9		spikes were removed from the data
P33	31813409		Genetic analysis of activity, brain and behavioral associations in extended families with heavy genetic loading for bipolar disorder.	10.1017/s0033291719003416						420	coordinates not reported	not reported, but only T1-weighted images are analyzed
P34	28360853		White Matter Integrity Declined Over 6-Months, but Dance Intervention Improved Integrity of the Fornix of Older Adults.	10.3389/fnagi.2017.00059						169	coordinates not reported	motion corrected
P35	28236715		The association of sleep and physical activity with integrity of white matter microstructure in bipolar disorder patients and healthy controls.	10.1016/j.pscychresns.2017.01.013	TBSS	10.2	20.5	19.5	MNI	106		not reported, but only DWI are analyzed
P35	28236715		The association of sleep and physical activity with integrity of white matter microstructure in bipolar disorder patients and healthy controls.	10.1016/j.pscychresns.2017.01.013	TBSS	-6.25	12.7	22	MNI	106		not reported, but only DWI are analyzed
P35	28236715		The association of sleep and physical activity with integrity of white matter microstructure in bipolar disorder patients and healthy controls.	10.1016/j.pscychresns.2017.01.013	TBSS	37.6	-11.9	29.4	MNI	106		not reported, but only DWI are analyzed
P35	28236715		The association of sleep and physical activity with integrity of white matter microstructure in bipolar disorder patients and healthy controls.	10.1016/j.pscychresns.2017.01.013	TBSS	-37	-15.6	27.2	MNI	106		not reported, but only DWI are analyzed
P35	28236715		The association of sleep and physical activity with integrity of white matter microstructure in bipolar disorder patients and healthy controls.	10.1016/j.pscychresns.2017.01.013	TBSS	2.29	24.9	13.2	MNI	106		not reported, but only DWI are analyzed
P35	28236715		The association of sleep and physical activity with integrity of white matter microstructure in bipolar disorder patients and healthy controls.	10.1016/j.pscychresns.2017.01.013	TBSS	18.1	-51.6	30.4	MNI	106		not reported, but only DWI are analyzed
P35	28236715		The association of sleep and physical activity with integrity of white matter microstructure in bipolar disorder patients and healthy controls.	10.1016/j.pscychresns.2017.01.013	TBSS	12.2	37.9	21	MNI	106		not reported, but only DWI are analyzed
P35	28236715		The association of sleep and physical activity with integrity of white matter microstructure in bipolar disorder patients and healthy controls.	10.1016/j.pscychresns.2017.01.013	TBSS	38	-40.5	24.8	MNI	106		not reported, but only DWI are analyzed
P35	28236715		The association of sleep and physical activity with integrity of white matter microstructure in bipolar disorder patients and healthy controls.	10.1016/j.pscychresns.2017.01.013	TBSS	12.2	-13.3	17.2	MNI	106		not reported, but only DWI are analyzed
P35	28236715		The association of sleep and physical activity with integrity of white matter microstructure in bipolar disorder patients and healthy controls.	10.1016/j.pscychresns.2017.01.013	TBSS	-11.6	8.42	-7.77	MNI	106		not reported, but only DWI are analyzed
P35	28236715		The association of sleep and physical activity with integrity of white matter microstructure in bipolar disorder patients and healthy controls.	10.1016/j.pscychresns.2017.01.013	TBSS	8.01	-26	-28.8	MNI	106		not reported, but only DWI are analyzed
P35	28236715		The association of sleep and physical activity with integrity of white matter microstructure in bipolar disorder patients and healthy controls.	10.1016/j.pscychresns.2017.01.013	TBSS	-7.18	-28.3	-30.7	MNI	106		not reported, but only DWI are analyzed
P35	28236715		The association of sleep and physical activity with integrity of white matter microstructure in bipolar disorder patients and healthy controls.	10.1016/j.pscychresns.2017.01.013	TBSS	-29.4	-23.4	-1.7	MNI	106		not reported, but only DWI are analyzed
P35	28236715		The association of sleep and physical activity with integrity of white matter microstructure in bipolar disorder patients and healthy controls.	10.1016/j.pscychresns.2017.01.013	TBSS	-37.9	-47.6	1.23	MNI	106		not reported, but only DWI are analyzed
P35	28236715		The association of sleep and physical activity with integrity of white matter microstructure in bipolar disorder patients and healthy controls.	10.1016/j.pscychresns.2017.01.013	TBSS	-35.1	-58.4	-5.16	MNI	106		not reported, but only DWI are analyzed
P35	28236715		The association of sleep and physical activity with integrity of white matter microstructure in bipolar disorder patients and healthy controls.	10.1016/j.pscychresns.2017.01.013	TBSS	-40.6	-25.7	-4.6	MNI	106		not reported, but only DWI are analyzed
P35	28236715		The association of sleep and physical activity with integrity of white matter microstructure in bipolar disorder patients and healthy controls.	10.1016/j.pscychresns.2017.01.013	TBSS	-32	-203	0.769	MNI	106		not reported, but only DWI are analyzed
P35	28236715		The association of sleep and physical activity with integrity of white matter microstructure in bipolar disorder patients and healthy controls.	10.1016/j.pscychresns.2017.01.013	TBSS	9.01	19.2	18.7	MNI	106		not reported, but only DWI are analyzed
P35	28236715		The association of sleep and physical activity with integrity of white matter microstructure in bipolar disorder patients and healthy controls.	10.1016/j.pscychresns.2017.01.013	TBSS	7.37	17	19.7	MNI	106		not reported, but only DWI are analyzed
P35	28236715		The association of sleep and physical activity with integrity of white matter microstructure in bipolar disorder patients and healthy controls.	10.1016/j.pscychresns.2017.01.013	TBSS	3.64	25.7	10.9	MNI	106		not reported, but only DWI are analyzed
P36	28012424		White matter microstructure and volitional motor activity in schizophrenia: A diffusion kurtosis imaging study.	10.1016/j.pscychresns.2016.10.002						36	coordinates not reported	not reported, but only DWI are analyzed
P37	23045461		Association between ambulatory 24-hour blood pressure levels and brain volume reduction: a cross-sectional elderly population-based study.	10.1161/hypertensionaha.112.193409	GLM	-9	5	51	MNI	183		not reported, but only T1-weighted images are analyzed
P37	23045461		Association between ambulatory 24-hour blood pressure levels and brain volume reduction: a cross-sectional elderly population-based study.	10.1161/hypertensionaha.112.193409	GLM	-12	39	40	MNI	183		not reported, but only T1-weighted images are analyzed
P37	23045461		Association between ambulatory 24-hour blood pressure levels and brain volume reduction: a cross-sectional elderly population-based study.	10.1161/hypertensionaha.112.193409	GLM	-9	0	60	MNI	183		not reported, but only T1-weighted images are analyzed
P37	23045461		Association between ambulatory 24-hour blood pressure levels and brain volume reduction: a cross-sectional elderly population-based study.	10.1161/hypertensionaha.112.193409	GLM	-9	3	60	MNI	183		not reported, but only T1-weighted images are analyzed
P37	23045461		Association between ambulatory 24-hour blood pressure levels and brain volume reduction: a cross-sectional elderly population-based study.	10.1161/hypertensionaha.112.193409	GLM	-10	39	42	MNI	183		not reported, but only T1-weighted images are analyzed
P37	23045461		Association between ambulatory 24-hour blood pressure levels and brain volume reduction: a cross-sectional elderly population-based study.	10.1161/hypertensionaha.112.193409	GLM	-9	5	49	MNI	183		not reported, but only T1-weighted images are analyzed
P37	23045461		Association between ambulatory 24-hour blood pressure levels and brain volume reduction: a cross-sectional elderly population-based study.	10.1161/hypertensionaha.112.193409	GLM	-40	29	43	MNI	183		not reported, but only T1-weighted images are analyzed
P37	23045461		Association between ambulatory 24-hour blood pressure levels and brain volume reduction: a cross-sectional elderly population-based study.	10.1161/hypertensionaha.112.193409	GLM	-26	17	58	MNI	183		not reported, but only T1-weighted images are analyzed
P37	23045461		Association between ambulatory 24-hour blood pressure levels and brain volume reduction: a cross-sectional elderly population-based study.	10.1161/hypertensionaha.112.193409	GLM	-9	0	58	MNI	183		not reported, but only T1-weighted images are analyzed
P37	23045461		Association between ambulatory 24-hour blood pressure levels and brain volume reduction: a cross-sectional elderly population-based study.	10.1161/hypertensionaha.112.193409	GLM	-2	29	58	MNI	183		not reported, but only T1-weighted images are analyzed
P38	21560176		A brain MRI study of chronic fatigue syndrome: evidence of brainstem dysfunction and altered homeostasis.	10.1002/nbm.1692	GLM	12	-28	-22	MNI	50		not reported, but only T1-weighted images are analyzed
P38	21560176		A brain MRI study of chronic fatigue syndrome: evidence of brainstem dysfunction and altered homeostasis.	10.1002/nbm.1692	GLM	21	4	39	MNI	50		not reported, but only T1-weighted images are analyzed
P38	21560176		A brain MRI study of chronic fatigue syndrome: evidence of brainstem dysfunction and altered homeostasis.	10.1002/nbm.1692	GLM	-21	4	39	MNI	50		not reported, but only T1-weighted images are analyzed
P38	21560176		A brain MRI study of chronic fatigue syndrome: evidence of brainstem dysfunction and altered homeostasis.	10.1002/nbm.1692	GLM	8	-25	-44	MNI	50		not reported, but only T1-weighted images are analyzed
P38	21560176		A brain MRI study of chronic fatigue syndrome: evidence of brainstem dysfunction and altered homeostasis.	10.1002/nbm.1692	GLM	0	-51	-23	MNI	50		not reported, but only T1-weighted images are analyzed
P38	21560176		A brain MRI study of chronic fatigue syndrome: evidence of brainstem dysfunction and altered homeostasis.	10.1002/nbm.1692	GLM	-5	-4	-12	MNI	50		not reported, but only T1-weighted images are analyzed
P38	21560176		A brain MRI study of chronic fatigue syndrome: evidence of brainstem dysfunction and altered homeostasis.	10.1002/nbm.1692	GLM	-12	-16	-18	MNI	50		not reported, but only T1-weighted images are analyzed
P38	21560176		A brain MRI study of chronic fatigue syndrome: evidence of brainstem dysfunction and altered homeostasis.	10.1002/nbm.1692	GLM	21	4	39	MNI	50		not reported, but only T1-weighted images are analyzed
P39	24856561		Associations between circadian activity rhythms and functional brain abnormalities among euthymic bipolar patients: a preliminary study.	10.1016/j.jad.2014.04.034	GLM					42	coordinates not reported	not reported
P40	19766936		Reward-related brain function and sleep in pre/early pubertal and mid/late pubertal adolescents.	10.1016/j.jadohealth.2009.04.001	GLM	0	1	18	Talairach	58		alignment to the first TR. Manual confirmation that the data had less than 4mm of degrees of motion
P40	19766936		Reward-related brain function and sleep in pre/early pubertal and mid/late pubertal adolescents.	10.1016/j.jadohealth.2009.04.001	GLM	-4	-1	17	Talairach	58		alignment to the first TR. Manual confirmation that the data had less than 4mm of degrees of motion
P40	19766936		Reward-related brain function and sleep in pre/early pubertal and mid/late pubertal adolescents.	10.1016/j.jadohealth.2009.04.001	GLM	-4	13	-2	Talairach	58		alignment to the first TR. Manual confirmation that the data had less than 4mm of degrees of motion
P40	19766936		Reward-related brain function and sleep in pre/early pubertal and mid/late pubertal adolescents.	10.1016/j.jadohealth.2009.04.001	GLM	-4	2	11	Talairach	58		alignment to the first TR. Manual confirmation that the data had less than 4mm of degrees of motion
P40	19766936		Reward-related brain function and sleep in pre/early pubertal and mid/late pubertal adolescents.	10.1016/j.jadohealth.2009.04.001	GLM	-10	5	15	Talairach	58		alignment to the first TR. Manual confirmation that the data had less than 4mm of degrees of motion
P40	19766936		Reward-related brain function and sleep in pre/early pubertal and mid/late pubertal adolescents.	10.1016/j.jadohealth.2009.04.001	GLM	0	10	9	Talairach	58		alignment to the first TR. Manual confirmation that the data had less than 4mm of degrees of motion
P40	19766936		Reward-related brain function and sleep in pre/early pubertal and mid/late pubertal adolescents.	10.1016/j.jadohealth.2009.04.001	GLM	-4	13	-2	Talairach	58		alignment to the first TR. Manual confirmation that the data had less than 4mm of degrees of motion
P40	19766936		Reward-related brain function and sleep in pre/early pubertal and mid/late pubertal adolescents.	10.1016/j.jadohealth.2009.04.001	GLM	10	5	15	Talairach	58		alignment to the first TR. Manual confirmation that the data had less than 4mm of degrees of motion
P40	19766936		Reward-related brain function and sleep in pre/early pubertal and mid/late pubertal adolescents.	10.1016/j.jadohealth.2009.04.001	GLM	2	8	11	Talairach	58		alignment to the first TR. Manual confirmation that the data had less than 4mm of degrees of motion
P40	19766936		Reward-related brain function and sleep in pre/early pubertal and mid/late pubertal adolescents.	10.1016/j.jadohealth.2009.04.001	GLM	-6	6	11	Talairach	58		alignment to the first TR. Manual confirmation that the data had less than 4mm of degrees of motion
P41	32111578		Neural Processing During Fear Extinction Predicts Intrusive Memories.	10.1016/j.bpsc.2019.12.017	connectivity	33	-1	7	MNI	58		not reported
P41	32111578		Neural Processing During Fear Extinction Predicts Intrusive Memories.	10.1016/j.bpsc.2019.12.017	connectivity	45	-16	4	MNI	58		not reported
P41	32111578		Neural Processing During Fear Extinction Predicts Intrusive Memories.	10.1016/j.bpsc.2019.12.017	connectivity	45	-25	4	MNI	58		not reported
P41	32111578		Neural Processing During Fear Extinction Predicts Intrusive Memories.	10.1016/j.bpsc.2019.12.017	connectivity	-6	-40	7	MNI	58		not reported
P41	32111578		Neural Processing During Fear Extinction Predicts Intrusive Memories.	10.1016/j.bpsc.2019.12.017	connectivity	-18	-19	-5	MNI	58		not reported
P41	32111578		Neural Processing During Fear Extinction Predicts Intrusive Memories.	10.1016/j.bpsc.2019.12.017	connectivity	-18	2	13	MNI	58		not reported
P41	32111578		Neural Processing During Fear Extinction Predicts Intrusive Memories.	10.1016/j.bpsc.2019.12.017	connectivity	-27	-28	-8	MNI	58		not reported
P41	32111578		Neural Processing During Fear Extinction Predicts Intrusive Memories.	10.1016/j.bpsc.2019.12.017	connectivity	0	-67	1	MNI	58		not reported
P41	32111578		Neural Processing During Fear Extinction Predicts Intrusive Memories.	10.1016/j.bpsc.2019.12.017	connectivity	-9	-70	25	MNI	58		not reported
P41	32111578		Neural Processing During Fear Extinction Predicts Intrusive Memories.	10.1016/j.bpsc.2019.12.017	connectivity	-15	-73	10	MNI	58		not reported
P41	32111578		Neural Processing During Fear Extinction Predicts Intrusive Memories.	10.1016/j.bpsc.2019.12.017	connectivity	0	50	4	MNI	58		not reported
P41	32111578		Neural Processing During Fear Extinction Predicts Intrusive Memories.	10.1016/j.bpsc.2019.12.017	connectivity	-6	44	7	MNI	58		not reported
P41	32111578		Neural Processing During Fear Extinction Predicts Intrusive Memories.	10.1016/j.bpsc.2019.12.017	connectivity	-57	-52	37	MNI	58		not reported
P41	32111578		Neural Processing During Fear Extinction Predicts Intrusive Memories.	10.1016/j.bpsc.2019.12.017	connectivity	-60	-52	25	MNI	58		not reported
P41	32111578		Neural Processing During Fear Extinction Predicts Intrusive Memories.	10.1016/j.bpsc.2019.12.017	connectivity	-54	-55	-2	MNI	58		not reported
P41	32111578		Neural Processing During Fear Extinction Predicts Intrusive Memories.	10.1016/j.bpsc.2019.12.017	connectivity	-57	-58	10	MNI	58		not reported
P41	32111578		Neural Processing During Fear Extinction Predicts Intrusive Memories.	10.1016/j.bpsc.2019.12.017	connectivity	-63	-46	-2	MNI	58		not reported
P41	32111578		Neural Processing During Fear Extinction Predicts Intrusive Memories.	10.1016/j.bpsc.2019.12.017	connectivity	-3	-16	52	MNI	58		not reported
P41	32111578		Neural Processing During Fear Extinction Predicts Intrusive Memories.	10.1016/j.bpsc.2019.12.017	connectivity	-12	-4	46	MNI	58		not reported
P41	32111578		Neural Processing During Fear Extinction Predicts Intrusive Memories.	10.1016/j.bpsc.2019.12.017	connectivity	3	-4	43	MNI	58		not reported
P41	32111578		Neural Processing During Fear Extinction Predicts Intrusive Memories.	10.1016/j.bpsc.2019.12.017	connectivity	21	-79	-26	MNI	58		not reported
P41	32111578		Neural Processing During Fear Extinction Predicts Intrusive Memories.	10.1016/j.bpsc.2019.12.017	connectivity	15	-88	-17	MNI	58		not reported
P41	32111578		Neural Processing During Fear Extinction Predicts Intrusive Memories.	10.1016/j.bpsc.2019.12.017	connectivity	-3	44	34	MNI	58		not reported
P41	32111578		Neural Processing During Fear Extinction Predicts Intrusive Memories.	10.1016/j.bpsc.2019.12.017	connectivity	-9	44	25	MNI	58		not reported
P41	32111578		Neural Processing During Fear Extinction Predicts Intrusive Memories.	10.1016/j.bpsc.2019.12.017	connectivity	24	-61	-20	MNI	58		not reported
P41	32111578		Neural Processing During Fear Extinction Predicts Intrusive Memories.	10.1016/j.bpsc.2019.12.017	connectivity	21	-43	43	MNI	58		not reported
P41	32111578		Neural Processing During Fear Extinction Predicts Intrusive Memories.	10.1016/j.bpsc.2019.12.017	connectivity	21	-37	52	MNI	58		not reported
P41	32111578		Neural Processing During Fear Extinction Predicts Intrusive Memories.	10.1016/j.bpsc.2019.12.017	connectivity	18	-13	46	MNI	58		not reported
P41	32111578		Neural Processing During Fear Extinction Predicts Intrusive Memories.	10.1016/j.bpsc.2019.12.017	connectivity	21	-1	52	MNI	58		not reported
P41	32111578		Neural Processing During Fear Extinction Predicts Intrusive Memories.	10.1016/j.bpsc.2019.12.017	connectivity	24	-10	55	MNI	58		not reported
P41	32111578		Neural Processing During Fear Extinction Predicts Intrusive Memories.	10.1016/j.bpsc.2019.12.017	connectivity	-39	20	40	MNI	58		not reported
P41	32111578		Neural Processing During Fear Extinction Predicts Intrusive Memories.	10.1016/j.bpsc.2019.12.017	connectivity	-33	23	34	MNI	58		not reported
P41	32111578		Neural Processing During Fear Extinction Predicts Intrusive Memories.	10.1016/j.bpsc.2019.12.017	connectivity	-9	14	31	MNI	58		not reported
P41	32111578		Neural Processing During Fear Extinction Predicts Intrusive Memories.	10.1016/j.bpsc.2019.12.017	connectivity	-21	-52	58	MNI	58		not reported
P41	32111578		Neural Processing During Fear Extinction Predicts Intrusive Memories.	10.1016/j.bpsc.2019.12.017	connectivity	-51	2	19	MNI	58		not reported
P41	32111578		Neural Processing During Fear Extinction Predicts Intrusive Memories.	10.1016/j.bpsc.2019.12.017	connectivity	-9	41	-11	MNI	58		not reported
P41	32111578		Neural Processing During Fear Extinction Predicts Intrusive Memories.	10.1016/j.bpsc.2019.12.017	connectivity	0	32	-11	MNI	58		not reported
P41	32111578		Neural Processing During Fear Extinction Predicts Intrusive Memories.	10.1016/j.bpsc.2019.12.017	connectivity	48	-25	34	MNI	58		not reported
P41	32111578		Neural Processing During Fear Extinction Predicts Intrusive Memories.	10.1016/j.bpsc.2019.12.017	connectivity	57	-19	31	MNI	58		not reported
P41	32111578		Neural Processing During Fear Extinction Predicts Intrusive Memories.	10.1016/j.bpsc.2019.12.017	connectivity	-42	-31	16	MNI	58		not reported
P41	32111578		Neural Processing During Fear Extinction Predicts Intrusive Memories.	10.1016/j.bpsc.2019.12.017	connectivity	-51	-43	19	MNI	58		not reported
P41	32111578		Neural Processing During Fear Extinction Predicts Intrusive Memories.	10.1016/j.bpsc.2019.12.017	connectivity	-45	-25	22	MNI	58		not reported
P41	32111578		Neural Processing During Fear Extinction Predicts Intrusive Memories.	10.1016/j.bpsc.2019.12.017	connectivity	3	50	-17	MNI	58		not reported
P41	32111578		Neural Processing During Fear Extinction Predicts Intrusive Memories.	10.1016/j.bpsc.2019.12.017	connectivity	-6	50	-20	MNI	58		not reported
P41	32111578		Neural Processing During Fear Extinction Predicts Intrusive Memories.	10.1016/j.bpsc.2019.12.017	connectivity	9	-94	4	MNI	58		not reported
P41	32111578		Neural Processing During Fear Extinction Predicts Intrusive Memories.	10.1016/j.bpsc.2019.12.017	connectivity	24	-46	61	MNI	58		not reported
P41	32111578		Neural Processing During Fear Extinction Predicts Intrusive Memories.	10.1016/j.bpsc.2019.12.017	connectivity	30	-43	55	MNI	58		not reported
P41	32111578		Neural Processing During Fear Extinction Predicts Intrusive Memories.	10.1016/j.bpsc.2019.12.017	connectivity	-27	8	40	MNI	58		not reported
P41	32111578		Neural Processing During Fear Extinction Predicts Intrusive Memories.	10.1016/j.bpsc.2019.12.017	connectivity	54	14	1	MNI	58		not reported
P41	32111578		Neural Processing During Fear Extinction Predicts Intrusive Memories.	10.1016/j.bpsc.2019.12.017	connectivity	54	23	1	MNI	58		not reported
P41	32111578		Neural Processing During Fear Extinction Predicts Intrusive Memories.	10.1016/j.bpsc.2019.12.017	connectivity	-36	-55	22	MNI	58		not reported
P41	32111578		Neural Processing During Fear Extinction Predicts Intrusive Memories.	10.1016/j.bpsc.2019.12.017	connectivity	-39	-64	19	MNI	58		not reported
P41	32111578		Neural Processing During Fear Extinction Predicts Intrusive Memories.	10.1016/j.bpsc.2019.12.017	connectivity	-48	-67	22	MNI	58		not reported
P41	32111578		Neural Processing During Fear Extinction Predicts Intrusive Memories.	10.1016/j.bpsc.2019.12.017	connectivity	-24	14	-11	MNI	58		not reported
P41	32111578		Neural Processing During Fear Extinction Predicts Intrusive Memories.	10.1016/j.bpsc.2019.12.017	connectivity	-30	5	-14	MNI	58		not reported
P41	32111578		Neural Processing During Fear Extinction Predicts Intrusive Memories.	10.1016/j.bpsc.2019.12.017	connectivity	-18	53	16	MNI	58		not reported
P41	32111578		Neural Processing During Fear Extinction Predicts Intrusive Memories.	10.1016/j.bpsc.2019.12.017	connectivity	57	2	7	MNI	58		not reported
P41	32111578		Neural Processing During Fear Extinction Predicts Intrusive Memories.	10.1016/j.bpsc.2019.12.017	connectivity	12	-73	28	MNI	58		not reported
P41	32111578		Neural Processing During Fear Extinction Predicts Intrusive Memories.	10.1016/j.bpsc.2019.12.017	connectivity	24	-70	19	MNI	58		not reported
P41	32111578		Neural Processing During Fear Extinction Predicts Intrusive Memories.	10.1016/j.bpsc.2019.12.017	connectivity	-33	-28	52	MNI	58		not reported
P41	32111578		Neural Processing During Fear Extinction Predicts Intrusive Memories.	10.1016/j.bpsc.2019.12.017	connectivity	-33	-25	43	MNI	58		not reported
P41	32111578		Neural Processing During Fear Extinction Predicts Intrusive Memories.	10.1016/j.bpsc.2019.12.017	connectivity	-39	-28	58	MNI	58		not reported
P41	32111578		Neural Processing During Fear Extinction Predicts Intrusive Memories.	10.1016/j.bpsc.2019.12.017	connectivity	-27	-31	13	MNI	58		not reported
P41	32111578		Neural Processing During Fear Extinction Predicts Intrusive Memories.	10.1016/j.bpsc.2019.12.017	connectivity	-15	-73	-17	MNI	58		not reported
P41	32111578		Neural Processing During Fear Extinction Predicts Intrusive Memories.	10.1016/j.bpsc.2019.12.017	connectivity	-42	-64	46	MNI	58		not reported
P41	32111578		Neural Processing During Fear Extinction Predicts Intrusive Memories.	10.1016/j.bpsc.2019.12.017	connectivity	-39	-4	25	MNI	58		not reported
P41	32111578		Neural Processing During Fear Extinction Predicts Intrusive Memories.	10.1016/j.bpsc.2019.12.017	connectivity	-3	14	7	MNI	58		not reported
P41	32111578		Neural Processing During Fear Extinction Predicts Intrusive Memories.	10.1016/j.bpsc.2019.12.017	connectivity	12	-1	16	MNI	58		not reported
P41	32111578		Neural Processing During Fear Extinction Predicts Intrusive Memories.	10.1016/j.bpsc.2019.12.017	connectivity	-30	-76	4	MNI	58		not reported
P41	32111578		Neural Processing During Fear Extinction Predicts Intrusive Memories.	10.1016/j.bpsc.2019.12.017	connectivity	33	-52	4	MNI	58		not reported
P41	32111578		Neural Processing During Fear Extinction Predicts Intrusive Memories.	10.1016/j.bpsc.2019.12.017	connectivity	30	-43	-2	MNI	58		not reported
P41	32111578		Neural Processing During Fear Extinction Predicts Intrusive Memories.	10.1016/j.bpsc.2019.12.017	connectivity	33	-49	-32	MNI	58		not reported
P41	32111578		Neural Processing During Fear Extinction Predicts Intrusive Memories.	10.1016/j.bpsc.2019.12.017	connectivity	27	-58	-29	MNI	58		not reported
P41	32111578		Neural Processing During Fear Extinction Predicts Intrusive Memories.	10.1016/j.bpsc.2019.12.017	connectivity	-33	-16	-23	MNI	58		not reported
P41	32111578		Neural Processing During Fear Extinction Predicts Intrusive Memories.	10.1016/j.bpsc.2019.12.017	connectivity	-33	-25	-20	MNI	58		not reported
P41	32111578		Neural Processing During Fear Extinction Predicts Intrusive Memories.	10.1016/j.bpsc.2019.12.017	connectivity	-33	-10	-35	MNI	58		not reported
P41	32111578		Neural Processing During Fear Extinction Predicts Intrusive Memories.	10.1016/j.bpsc.2019.12.017	connectivity	-21	-52	-17	MNI	58		not reported
P41	32111578		Neural Processing During Fear Extinction Predicts Intrusive Memories.	10.1016/j.bpsc.2019.12.017	connectivity	42	14	-35	MNI	58		not reported
P41	32111578		Neural Processing During Fear Extinction Predicts Intrusive Memories.	10.1016/j.bpsc.2019.12.017	connectivity	15	38	-11	MNI	58		not reported
P41	32111578		Neural Processing During Fear Extinction Predicts Intrusive Memories.	10.1016/j.bpsc.2019.12.017	connectivity	36	41	-11	MNI	58		not reported
P41	32111578		Neural Processing During Fear Extinction Predicts Intrusive Memories.	10.1016/j.bpsc.2019.12.017	connectivity	42	35	-11	MNI	58		not reported
P41	32111578		Neural Processing During Fear Extinction Predicts Intrusive Memories.	10.1016/j.bpsc.2019.12.017	connectivity	51	35	-11	MNI	58		not reported
P41	32111578		Neural Processing During Fear Extinction Predicts Intrusive Memories.	10.1016/j.bpsc.2019.12.017	connectivity	45	-7	-14	MNI	58		not reported
P41	32111578		Neural Processing During Fear Extinction Predicts Intrusive Memories.	10.1016/j.bpsc.2019.12.017	connectivity	36	23	-5	MNI	58		not reported
P41	32111578		Neural Processing During Fear Extinction Predicts Intrusive Memories.	10.1016/j.bpsc.2019.12.017	connectivity	6	5	10	MNI	58		not reported
P41	32111578		Neural Processing During Fear Extinction Predicts Intrusive Memories.	10.1016/j.bpsc.2019.12.017	connectivity	-6	2	13	MNI	58		not reported
P41	32111578		Neural Processing During Fear Extinction Predicts Intrusive Memories.	10.1016/j.bpsc.2019.12.017	connectivity	-36	20	1	MNI	58		not reported
P41	32111578		Neural Processing During Fear Extinction Predicts Intrusive Memories.	10.1016/j.bpsc.2019.12.017	connectivity	51	23	1	MNI	58		not reported
P41	32111578		Neural Processing During Fear Extinction Predicts Intrusive Memories.	10.1016/j.bpsc.2019.12.017	connectivity	-39	8	-23	MNI	58		not reported
P41	32111578		Neural Processing During Fear Extinction Predicts Intrusive Memories.	10.1016/j.bpsc.2019.12.017	connectivity	-30	8	-14	MNI	58		not reported
P41	32111578		Neural Processing During Fear Extinction Predicts Intrusive Memories.	10.1016/j.bpsc.2019.12.017	connectivity	-30	-1	-14	MNI	58		not reported
P41	32111578		Neural Processing During Fear Extinction Predicts Intrusive Memories.	10.1016/j.bpsc.2019.12.017	connectivity	45	23	37	MNI	58		not reported
P41	32111578		Neural Processing During Fear Extinction Predicts Intrusive Memories.	10.1016/j.bpsc.2019.12.017	connectivity	39	11	43	MNI	58		not reported
P41	32111578		Neural Processing During Fear Extinction Predicts Intrusive Memories.	10.1016/j.bpsc.2019.12.017	connectivity	39	23	22	MNI	58		not reported
P41	32111578		Neural Processing During Fear Extinction Predicts Intrusive Memories.	10.1016/j.bpsc.2019.12.017	connectivity	45	11	-23	MNI	58		not reported
P41	32111578		Neural Processing During Fear Extinction Predicts Intrusive Memories.	10.1016/j.bpsc.2019.12.017	connectivity	33	8	-23	MNI	58		not reported
P41	32111578		Neural Processing During Fear Extinction Predicts Intrusive Memories.	10.1016/j.bpsc.2019.12.017	connectivity	-12	35	19	MNI	58		not reported
P41	32111578		Neural Processing During Fear Extinction Predicts Intrusive Memories.	10.1016/j.bpsc.2019.12.017	connectivity	21	29	34	MNI	58		not reported
P41	32111578		Neural Processing During Fear Extinction Predicts Intrusive Memories.	10.1016/j.bpsc.2019.12.017	connectivity	51	-40	-2	MNI	58		not reported
P41	32111578		Neural Processing During Fear Extinction Predicts Intrusive Memories.	10.1016/j.bpsc.2019.12.017	connectivity	15	17	7	MNI	58		not reported
P41	32111578		Neural Processing During Fear Extinction Predicts Intrusive Memories.	10.1016/j.bpsc.2019.12.017	connectivity	-18	-49	-14	MNI	58		not reported
P41	32111578		Neural Processing During Fear Extinction Predicts Intrusive Memories.	10.1016/j.bpsc.2019.12.017	connectivity	24	-19	61	MNI	58		not reported
P41	32111578		Neural Processing During Fear Extinction Predicts Intrusive Memories.	10.1016/j.bpsc.2019.12.017	connectivity	18	44	19	MNI	58		not reported
P41	32111578		Neural Processing During Fear Extinction Predicts Intrusive Memories.	10.1016/j.bpsc.2019.12.017	connectivity	18	44	31	MNI	58		not reported
P41	32111578		Neural Processing During Fear Extinction Predicts Intrusive Memories.	10.1016/j.bpsc.2019.12.017	connectivity	-48	20	22	MNI	58		not reported
P41	32111578		Neural Processing During Fear Extinction Predicts Intrusive Memories.	10.1016/j.bpsc.2019.12.017	connectivity	-45	26	28	MNI	58		not reported
P41	32111578		Neural Processing During Fear Extinction Predicts Intrusive Memories.	10.1016/j.bpsc.2019.12.017	connectivity	-36	14	25	MNI	58		not reported
P41	32111578		Neural Processing During Fear Extinction Predicts Intrusive Memories.	10.1016/j.bpsc.2019.12.017	connectivity	3	29	46	MNI	58		not reported
P41	32111578		Neural Processing During Fear Extinction Predicts Intrusive Memories.	10.1016/j.bpsc.2019.12.017	connectivity	6	-64	40	MNI	58		not reported
P41	32111578		Neural Processing During Fear Extinction Predicts Intrusive Memories.	10.1016/j.bpsc.2019.12.017	connectivity	-51	-4	-29	MNI	58		not reported
P41	32111578		Neural Processing During Fear Extinction Predicts Intrusive Memories.	10.1016/j.bpsc.2019.12.017	connectivity	3	-40	-14	MNI	58		not reported
P41	32111578		Neural Processing During Fear Extinction Predicts Intrusive Memories.	10.1016/j.bpsc.2019.12.017	connectivity	6	-49	-11	MNI	58		not reported
P41	32111578		Neural Processing During Fear Extinction Predicts Intrusive Memories.	10.1016/j.bpsc.2019.12.017	connectivity	27	23	49	MNI	58		not reported
P41	32111578		Neural Processing During Fear Extinction Predicts Intrusive Memories.	10.1016/j.bpsc.2019.12.017	connectivity	48	-31	7	MNI	58		not reported
P41	32111578		Neural Processing During Fear Extinction Predicts Intrusive Memories.	10.1016/j.bpsc.2019.12.017	connectivity	30	14	-14	MNI	58		not reported
P41	32111578		Neural Processing During Fear Extinction Predicts Intrusive Memories.	10.1016/j.bpsc.2019.12.017	connectivity	-9	38	16	MNI	58		not reported
P41	32111578		Neural Processing During Fear Extinction Predicts Intrusive Memories.	10.1016/j.bpsc.2019.12.017	connectivity	-27	20	-2	MNI	58		not reported
P41	32111578		Neural Processing During Fear Extinction Predicts Intrusive Memories.	10.1016/j.bpsc.2019.12.017	connectivity	3	17	25	MNI	58		not reported
P41	32111578		Neural Processing During Fear Extinction Predicts Intrusive Memories.	10.1016/j.bpsc.2019.12.017	connectivity	-18	-4	-14	MNI	58		not reported
P41	32111578		Neural Processing During Fear Extinction Predicts Intrusive Memories.	10.1016/j.bpsc.2019.12.017	connectivity	15	-88	-26	MNI	58		not reported
P41	32111578		Neural Processing During Fear Extinction Predicts Intrusive Memories.	10.1016/j.bpsc.2019.12.017	connectivity	-33	-10	-14	MNI	58		not reported
P41	32111578		Neural Processing During Fear Extinction Predicts Intrusive Memories.	10.1016/j.bpsc.2019.12.017	connectivity	21	-31	64	MNI	58		not reported
P41	32111578		Neural Processing During Fear Extinction Predicts Intrusive Memories.	10.1016/j.bpsc.2019.12.017	connectivity	24	-10	-14	MNI	58		not reported
P41	32111578		Neural Processing During Fear Extinction Predicts Intrusive Memories.	10.1016/j.bpsc.2019.12.017	connectivity	36	-28	55	MNI	58		not reported
P41	32111578		Neural Processing During Fear Extinction Predicts Intrusive Memories.	10.1016/j.bpsc.2019.12.017	connectivity	24	-7	-14	MNI	58		not reported
P41	32111578		Neural Processing During Fear Extinction Predicts Intrusive Memories.	10.1016/j.bpsc.2019.12.017	connectivity	-36	56	-5	MNI	58		not reported
P41	32111578		Neural Processing During Fear Extinction Predicts Intrusive Memories.	10.1016/j.bpsc.2019.12.017	connectivity	-36	-61	-32	MNI	58		not reported
P41	32111578		Neural Processing During Fear Extinction Predicts Intrusive Memories.	10.1016/j.bpsc.2019.12.017	connectivity	-18	-52	-17	MNI	58		not reported
P41	32111578		Neural Processing During Fear Extinction Predicts Intrusive Memories.	10.1016/j.bpsc.2019.12.017	connectivity	-30	-73	-29	MNI	58		not reported
P41	32111578		Neural Processing During Fear Extinction Predicts Intrusive Memories.	10.1016/j.bpsc.2019.12.017	connectivity	-21	56	-2	MNI	58		not reported
P41	32111578		Neural Processing During Fear Extinction Predicts Intrusive Memories.	10.1016/j.bpsc.2019.12.017	connectivity	-39	50	4	MNI	58		not reported
P41	32111578		Neural Processing During Fear Extinction Predicts Intrusive Memories.	10.1016/j.bpsc.2019.12.017	connectivity	-12	-85	-26	MNI	58		not reported
P41	32111578		Neural Processing During Fear Extinction Predicts Intrusive Memories.	10.1016/j.bpsc.2019.12.017	connectivity	21	-82	-26	MNI	58		not reported
P41	32111578		Neural Processing During Fear Extinction Predicts Intrusive Memories.	10.1016/j.bpsc.2019.12.017	connectivity	33	-88	-14	MNI	58		not reported
P41	32111578		Neural Processing During Fear Extinction Predicts Intrusive Memories.	10.1016/j.bpsc.2019.12.017	connectivity	-21	-94	-14	MNI	58		not reported
P41	32111578		Neural Processing During Fear Extinction Predicts Intrusive Memories.	10.1016/j.bpsc.2019.12.017	connectivity	-42	-64	46	MNI	58		not reported
P41	32111578		Neural Processing During Fear Extinction Predicts Intrusive Memories.	10.1016/j.bpsc.2019.12.017	connectivity	18	-19	67	MNI	58		not reported
P41	32111578		Neural Processing During Fear Extinction Predicts Intrusive Memories.	10.1016/j.bpsc.2019.12.017	connectivity	-21	-31	55	MNI	58		not reported
P41	32111578		Neural Processing During Fear Extinction Predicts Intrusive Memories.	10.1016/j.bpsc.2019.12.017	connectivity	-33	-28	49	MNI	58		not reported
P41	32111578		Neural Processing During Fear Extinction Predicts Intrusive Memories.	10.1016/j.bpsc.2019.12.017	connectivity	-9	-34	64	MNI	58		not reported
P41	32111578		Neural Processing During Fear Extinction Predicts Intrusive Memories.	10.1016/j.bpsc.2019.12.017	connectivity	57	-16	-29	MNI	58		not reported
P41	32111578		Neural Processing During Fear Extinction Predicts Intrusive Memories.	10.1016/j.bpsc.2019.12.017	connectivity	-27	-52	43	MNI	58		not reported
P41	32111578		Neural Processing During Fear Extinction Predicts Intrusive Memories.	10.1016/j.bpsc.2019.12.017	connectivity	-36	-52	49	MNI	58		not reported
P41	32111578		Neural Processing During Fear Extinction Predicts Intrusive Memories.	10.1016/j.bpsc.2019.12.017	connectivity	-9	2	-5	MNI	58		not reported
P41	32111578		Neural Processing During Fear Extinction Predicts Intrusive Memories.	10.1016/j.bpsc.2019.12.017	connectivity	9	-37	-32	MNI	58		not reported
P41	32111578		Neural Processing During Fear Extinction Predicts Intrusive Memories.	10.1016/j.bpsc.2019.12.017	connectivity	51	-19	1	MNI	58		not reported
P41	32111578		Neural Processing During Fear Extinction Predicts Intrusive Memories.	10.1016/j.bpsc.2019.12.017	connectivity	45	17	-8	MNI	58		not reported
P41	32111578		Neural Processing During Fear Extinction Predicts Intrusive Memories.	10.1016/j.bpsc.2019.12.017	connectivity	-33	20	1	MNI	58		not reported
P41	32111578		Neural Processing During Fear Extinction Predicts Intrusive Memories.	10.1016/j.bpsc.2019.12.017	connectivity	-3	41	13	MNI	58		not reported
P41	32111578		Neural Processing During Fear Extinction Predicts Intrusive Memories.	10.1016/j.bpsc.2019.12.017	connectivity	21	-10	-14	MNI	58		not reported
P41	32111578		Neural Processing During Fear Extinction Predicts Intrusive Memories.	10.1016/j.bpsc.2019.12.017	connectivity	42	-7	52	MNI	58		not reported
P41	32111578		Neural Processing During Fear Extinction Predicts Intrusive Memories.	10.1016/j.bpsc.2019.12.017	connectivity	39	-16	37	MNI	58		not reported
P41	32111578		Neural Processing During Fear Extinction Predicts Intrusive Memories.	10.1016/j.bpsc.2019.12.017	connectivity	54	5	31	MNI	58		not reported
P41	32111578		Neural Processing During Fear Extinction Predicts Intrusive Memories.	10.1016/j.bpsc.2019.12.017	connectivity	18	-82	43	MNI	58		not reported
P41	32111578		Neural Processing During Fear Extinction Predicts Intrusive Memories.	10.1016/j.bpsc.2019.12.017	connectivity	15	-67	10	MNI	58		not reported
P41	32111578		Neural Processing During Fear Extinction Predicts Intrusive Memories.	10.1016/j.bpsc.2019.12.017	connectivity	-12	-76	10	MNI	58		not reported
P41	32111578		Neural Processing During Fear Extinction Predicts Intrusive Memories.	10.1016/j.bpsc.2019.12.017	connectivity	-6	-22	34	MNI	58		not reported
P41	32111578		Neural Processing During Fear Extinction Predicts Intrusive Memories.	10.1016/j.bpsc.2019.12.017	connectivity	6	23	22	MNI	58		not reported
P41	32111578		Neural Processing During Fear Extinction Predicts Intrusive Memories.	10.1016/j.bpsc.2019.12.017	connectivity	-3	14	25	MNI	58		not reported
P41	32111578		Neural Processing During Fear Extinction Predicts Intrusive Memories.	10.1016/j.bpsc.2019.12.017	connectivity	-27	47	22	MNI	58		not reported
P41	32111578		Neural Processing During Fear Extinction Predicts Intrusive Memories.	10.1016/j.bpsc.2019.12.017	connectivity	-18	59	13	MNI	58		not reported
P41	32111578		Neural Processing During Fear Extinction Predicts Intrusive Memories.	10.1016/j.bpsc.2019.12.017	connectivity	-33	38	28	MNI	58		not reported
P41	32111578		Neural Processing During Fear Extinction Predicts Intrusive Memories.	10.1016/j.bpsc.2019.12.017	connectivity	30	-4	-29	MNI	58		not reported
P41	32111578		Neural Processing During Fear Extinction Predicts Intrusive Memories.	10.1016/j.bpsc.2019.12.017	connectivity	-33	-88	-11	MNI	58		not reported
P41	32111578		Neural Processing During Fear Extinction Predicts Intrusive Memories.	10.1016/j.bpsc.2019.12.017	connectivity	-27	-67	-11	MNI	58		not reported
P41	32111578		Neural Processing During Fear Extinction Predicts Intrusive Memories.	10.1016/j.bpsc.2019.12.017	connectivity	-39	-7	49	MNI	58		not reported
P41	32111578		Neural Processing During Fear Extinction Predicts Intrusive Memories.	10.1016/j.bpsc.2019.12.017	connectivity	-36	-22	37	MNI	58		not reported
P41	32111578		Neural Processing During Fear Extinction Predicts Intrusive Memories.	10.1016/j.bpsc.2019.12.017	connectivity	33	44	25	MNI	58		not reported
P41	32111578		Neural Processing During Fear Extinction Predicts Intrusive Memories.	10.1016/j.bpsc.2019.12.017	connectivity	30	47	16	MNI	58		not reported
P41	32111578		Neural Processing During Fear Extinction Predicts Intrusive Memories.	10.1016/j.bpsc.2019.12.017	connectivity	-60	-25	-14	MNI	58		not reported
P41	32111578		Neural Processing During Fear Extinction Predicts Intrusive Memories.	10.1016/j.bpsc.2019.12.017	connectivity	-48	-28	-11	MNI	58		not reported
P41	32111578		Neural Processing During Fear Extinction Predicts Intrusive Memories.	10.1016/j.bpsc.2019.12.017	connectivity	-18	-94	28	MNI	58		not reported
P41	32111578		Neural Processing During Fear Extinction Predicts Intrusive Memories.	10.1016/j.bpsc.2019.12.017	connectivity	48	-1	-35	MNI	58		not reported
P41	32111578		Neural Processing During Fear Extinction Predicts Intrusive Memories.	10.1016/j.bpsc.2019.12.017	connectivity	39	8	-38	MNI	58		not reported
P41	32111578		Neural Processing During Fear Extinction Predicts Intrusive Memories.	10.1016/j.bpsc.2019.12.017	connectivity	48	17	-35	MNI	58		not reported
P41	32111578		Neural Processing During Fear Extinction Predicts Intrusive Memories.	10.1016/j.bpsc.2019.12.017	connectivity	33	-85	-11	MNI	58		not reported
P41	32111578		Neural Processing During Fear Extinction Predicts Intrusive Memories.	10.1016/j.bpsc.2019.12.017	connectivity	-9	-76	-20	MNI	58		not reported
P41	32111578		Neural Processing During Fear Extinction Predicts Intrusive Memories.	10.1016/j.bpsc.2019.12.017	connectivity	39	-70	-14	MNI	58		not reported
P41	32111578		Neural Processing During Fear Extinction Predicts Intrusive Memories.	10.1016/j.bpsc.2019.12.017	connectivity	48	-70	-14	MNI	58		not reported
P41	32111578		Neural Processing During Fear Extinction Predicts Intrusive Memories.	10.1016/j.bpsc.2019.12.017	connectivity	-24	-22	-11	MNI	58		not reported
P41	32111578		Neural Processing During Fear Extinction Predicts Intrusive Memories.	10.1016/j.bpsc.2019.12.017	connectivity	-42	-79	7	MNI	58		not reported
P41	32111578		Neural Processing During Fear Extinction Predicts Intrusive Memories.	10.1016/j.bpsc.2019.12.017	connectivity	-33	-85	7	MNI	58		not reported
P41	32111578		Neural Processing During Fear Extinction Predicts Intrusive Memories.	10.1016/j.bpsc.2019.12.017	connectivity	24	-7	49	MNI	58		not reported
P41	32111578		Neural Processing During Fear Extinction Predicts Intrusive Memories.	10.1016/j.bpsc.2019.12.017	connectivity	-48	-73	16	MNI	58		not reported
P41	32111578		Neural Processing During Fear Extinction Predicts Intrusive Memories.	10.1016/j.bpsc.2019.12.017	connectivity	39	-58	-29	MNI	58		not reported
P42	31039580		Quitting starts in the brain: a randomized controlled trial of app-based mindfulness shows decreases in neural responses to smoking cues that predict reductions in smoking.	10.1038/s41386-019-0403-y	GLM	-4	54	4	MNI	67	PCC coordinates not reported	MCFLIRT
P43	29219028		Ambulatory pulse pressure, brain neuronal fiber integrity, and cerebral blood flow in older adults.	10.1177/0271678X17745027						144	coordinates not reported	not reported, but this is a DWI analysis
P44	28229041		Hemispheric asymmetry in myelin after stroke is related to motor impairment and function.	10.1016/j.nicl.2017.01.009						19	coordinates not reported	motion corrected
S01	32936595	85091000000	Not Just for Joints: The Associations of Moderate-to-Vigorous Physical Activity and Sedentary Behavior with Brain Cortical Thickness	10.1249/MSS.0000000000002374						30	coordinates not reported	not reported, but this is a T1-weighted image
P45	33192451		White Matter Integrity Is Associated With the Amount of Physical Activity in Older Adults With Super-aging.	10.3389/fnagi.2020.549983						79	coordinates not reported	motion corrected
S02	31876665	85084000000	Physical Activity, Sedentary Behavior, and White Matter Microstructure in Children with Overweight or Obesity	10.1249/MSS.0000000000002233						99	whole brain analysis	motion corrected
S03	31183775	85067000000	White matter microstructure and network-connectivity in emerging adults with subclinical psychotic experiences	10.1007/s11682-019-00129-0						80	no significant results for the PDA-MRI combination	data was corrected for head motion
S04	25850139	84944000000	Relationship of neuroimaging to typical sleep times during a clinical reasoning task: A pilot study	10.7205/MILMED-D-14-00572	GLM	-12	-18	6	Talairach	8		data was motion corrected
S04	25850139	84944000000	Relationship of neuroimaging to typical sleep times during a clinical reasoning task: A pilot study	10.7205/MILMED-D-14-00572	GLM	-4	-83	20	Talairach	8		data was motion corrected
S04	25850139	84944000000	Relationship of neuroimaging to typical sleep times during a clinical reasoning task: A pilot study	10.7205/MILMED-D-14-00572	GLM	15	-81	14	Talairach	8		data was motion corrected
S04	25850139	84944000000	Relationship of neuroimaging to typical sleep times during a clinical reasoning task: A pilot study	10.7205/MILMED-D-14-00572	GLM	7	-74	24	Talairach	8		data was motion corrected
S04	25850139	84944000000	Relationship of neuroimaging to typical sleep times during a clinical reasoning task: A pilot study	10.7205/MILMED-D-14-00572	GLM	2	-62	23	Talairach	8		data was motion corrected
S04	25850139	84944000000	Relationship of neuroimaging to typical sleep times during a clinical reasoning task: A pilot study	10.7205/MILMED-D-14-00572	GLM	18	6	56	Talairach	8		data was motion corrected
S04	25850139	84944000000	Relationship of neuroimaging to typical sleep times during a clinical reasoning task: A pilot study	10.7205/MILMED-D-14-00572	GLM	43	7	37	Talairach	8		data was motion corrected
S04	25850139	84944000000	Relationship of neuroimaging to typical sleep times during a clinical reasoning task: A pilot study	10.7205/MILMED-D-14-00572	GLM	-5	18	48	Talairach	8		data was motion corrected
S04	25850139	84944000000	Relationship of neuroimaging to typical sleep times during a clinical reasoning task: A pilot study	10.7205/MILMED-D-14-00572	GLM	7	12	51	Talairach	8		data was motion corrected
S04	25850139	84944000000	Relationship of neuroimaging to typical sleep times during a clinical reasoning task: A pilot study	10.7205/MILMED-D-14-00572	GLM	37	-56	51	Talairach	8		data was motion corrected
S04	25850139	84944000000	Relationship of neuroimaging to typical sleep times during a clinical reasoning task: A pilot study	10.7205/MILMED-D-14-00572	GLM	37	-46	49	Talairach	8		data was motion corrected
S04	25850139	84944000000	Relationship of neuroimaging to typical sleep times during a clinical reasoning task: A pilot study	10.7205/MILMED-D-14-00572	GLM	-8	-74	38	Talairach	8		data was motion corrected
S04	25850139	84944000000	Relationship of neuroimaging to typical sleep times during a clinical reasoning task: A pilot study	10.7205/MILMED-D-14-00572	GLM	7	-65	47	Talairach	8		data was motion corrected
S04	25850139	84944000000	Relationship of neuroimaging to typical sleep times during a clinical reasoning task: A pilot study	10.7205/MILMED-D-14-00572	GLM	-7	-80	9	Talairach	8		data was motion corrected
S04	25850139	84944000000	Relationship of neuroimaging to typical sleep times during a clinical reasoning task: A pilot study	10.7205/MILMED-D-14-00572	GLM	-15	-80	3	Talairach	8		data was motion corrected
S04	25850139	84944000000	Relationship of neuroimaging to typical sleep times during a clinical reasoning task: A pilot study	10.7205/MILMED-D-14-00572	GLM	37	-1	34	Talairach	8		data was motion corrected
S04	25850139	84944000000	Relationship of neuroimaging to typical sleep times during a clinical reasoning task: A pilot study	10.7205/MILMED-D-14-00572	GLM	-31	-24	59	Talairach	8		data was motion corrected
S04	25850139	84944000000	Relationship of neuroimaging to typical sleep times during a clinical reasoning task: A pilot study	10.7205/MILMED-D-14-00572	GLM	-35	-23	48	Talairach	8		data was motion corrected
S04	25850139	84944000000	Relationship of neuroimaging to typical sleep times during a clinical reasoning task: A pilot study	10.7205/MILMED-D-14-00572	GLM	63	-11	21	Talairach	8		data was motion corrected
S04	25850139	84944000000	Relationship of neuroimaging to typical sleep times during a clinical reasoning task: A pilot study	10.7205/MILMED-D-14-00572	GLM	-47	-31	23	Talairach	8		data was motion corrected
S04	25850139	84944000000	Relationship of neuroimaging to typical sleep times during a clinical reasoning task: A pilot study	10.7205/MILMED-D-14-00572	GLM	44	-24	28	Talairach	8		data was motion corrected
S04	25850139	84944000000	Relationship of neuroimaging to typical sleep times during a clinical reasoning task: A pilot study	10.7205/MILMED-D-14-00572	GLM	-13	-11	44	Talairach	8		data was motion corrected
S04	25850139	84944000000	Relationship of neuroimaging to typical sleep times during a clinical reasoning task: A pilot study	10.7205/MILMED-D-14-00572	GLM	55	-50	15	Talairach	8		data was motion corrected
S04	25850139	84944000000	Relationship of neuroimaging to typical sleep times during a clinical reasoning task: A pilot study	10.7205/MILMED-D-14-00572	GLM	56	-54	10	Talairach	8		data was motion corrected
S04	25850139	84944000000	Relationship of neuroimaging to typical sleep times during a clinical reasoning task: A pilot study	10.7205/MILMED-D-14-00572	GLM	-7	52	18	Talairach	8		data was motion corrected
S05	30053198	85072000000	Rigidity in motor behavior and brain functioning in patients with schizophrenia and high levels of apathy	10.1093/schbul/sby108						31	coordinates not reported	head motion parameters were regressed and timepoints were interpolated when FD was larger than 0.5 and DVARS larger than 3SD. Data was discarded if more than one third needed to be interpolated
S06	no pubmed id	85084000000	Effort, Avolition, and Motivational Experience in Schizophrenia: Analysis of Behavioral and Neuroimaging Data With Relationships to Daily Motivational Experience	10.1177/2167702620901558	GLM	-28	-66	22	MNI	58		head motion parameters were regressed
S06	no pubmed id	85084000000	Effort, Avolition, and Motivational Experience in Schizophrenia: Analysis of Behavioral and Neuroimaging Data With Relationships to Daily Motivational Experience	10.1177/2167702620901558	GLM	-40	-48	-36	MNI	58		head motion parameters were regressed
S06	no pubmed id	85084000000	Effort, Avolition, and Motivational Experience in Schizophrenia: Analysis of Behavioral and Neuroimaging Data With Relationships to Daily Motivational Experience	10.1177/2167702620901558	GLM	38	-48	-36	MNI	58		head motion parameters were regressed
S06	no pubmed id	85084000000	Effort, Avolition, and Motivational Experience in Schizophrenia: Analysis of Behavioral and Neuroimaging Data With Relationships to Daily Motivational Experience	10.1177/2167702620901558	GLM	36	-70	16	MNI	58		head motion parameters were regressed
S06	no pubmed id	85084000000	Effort, Avolition, and Motivational Experience in Schizophrenia: Analysis of Behavioral and Neuroimaging Data With Relationships to Daily Motivational Experience	10.1177/2167702620901558	GLM	12	20	24	MNI	58		head motion parameters were regressed
S06	no pubmed id	85084000000	Effort, Avolition, and Motivational Experience in Schizophrenia: Analysis of Behavioral and Neuroimaging Data With Relationships to Daily Motivational Experience	10.1177/2167702620901558	GLM	-16	-10	-14	MNI	58		head motion parameters were regressed
S06	no pubmed id	85084000000	Effort, Avolition, and Motivational Experience in Schizophrenia: Analysis of Behavioral and Neuroimaging Data With Relationships to Daily Motivational Experience	10.1177/2167702620901558	GLM	-40	32	12	MNI	58		head motion parameters were regressed
S06	no pubmed id	85084000000	Effort, Avolition, and Motivational Experience in Schizophrenia: Analysis of Behavioral and Neuroimaging Data With Relationships to Daily Motivational Experience	10.1177/2167702620901558	GLM	30	-28	-14	MNI	58		head motion parameters were regressed
S06	no pubmed id	85084000000	Effort, Avolition, and Motivational Experience in Schizophrenia: Analysis of Behavioral and Neuroimaging Data With Relationships to Daily Motivational Experience	10.1177/2167702620901558	GLM	-52	44	-18	MNI	58		head motion parameters were regressed
S06	no pubmed id	85084000000	Effort, Avolition, and Motivational Experience in Schizophrenia: Analysis of Behavioral and Neuroimaging Data With Relationships to Daily Motivational Experience	10.1177/2167702620901558	GLM	54	8	10	MNI	58		head motion parameters were regressed
S06	no pubmed id	85084000000	Effort, Avolition, and Motivational Experience in Schizophrenia: Analysis of Behavioral and Neuroimaging Data With Relationships to Daily Motivational Experience	10.1177/2167702620901558	GLM	-66	-42	28	MNI	58		head motion parameters were regressed
S06	no pubmed id	85084000000	Effort, Avolition, and Motivational Experience in Schizophrenia: Analysis of Behavioral and Neuroimaging Data With Relationships to Daily Motivational Experience	10.1177/2167702620901558	GLM	50	40	10	MNI	58		head motion parameters were regressed
S06	no pubmed id	85084000000	Effort, Avolition, and Motivational Experience in Schizophrenia: Analysis of Behavioral and Neuroimaging Data With Relationships to Daily Motivational Experience	10.1177/2167702620901558	GLM	-36	-4	4	MNI	58		head motion parameters were regressed
S06	no pubmed id	85084000000	Effort, Avolition, and Motivational Experience in Schizophrenia: Analysis of Behavioral and Neuroimaging Data With Relationships to Daily Motivational Experience	10.1177/2167702620901558	GLM	10	8	-4	MNI	58		head motion parameters were regressed
S06	no pubmed id	85084000000	Effort, Avolition, and Motivational Experience in Schizophrenia: Analysis of Behavioral and Neuroimaging Data With Relationships to Daily Motivational Experience	10.1177/2167702620901558	GLM	-10	8	-4	MNI	58		head motion parameters were regressed
S07	29432569	85044000000	Sleep quality and adolescent default mode network connectivity	10.1093/scan/nsy009	connectivity	0	-52	22	MNI	45		MCFLIRT and spike regression
S07	29432569	85044000000	Sleep quality and adolescent default mode network connectivity	10.1093/scan/nsy009	connectivity	-10	32	4	MNI	45		MCFLIRT and spike regression
S07	29432569	85044000000	Sleep quality and adolescent default mode network connectivity	10.1093/scan/nsy009	connectivity	-8	26	10	MNI	45		MCFLIRT and spike regression
S07	29432569	85044000000	Sleep quality and adolescent default mode network connectivity	10.1093/scan/nsy009	connectivity	-24	54	-2	MNI	45		MCFLIRT and spike regression
S07	29432569	85044000000	Sleep quality and adolescent default mode network connectivity	10.1093/scan/nsy009	connectivity	-24	48	0	MNI	45		MCFLIRT and spike regression
S07	29432569	85044000000	Sleep quality and adolescent default mode network connectivity	10.1093/scan/nsy009	connectivity	-14	16	-4	MNI	45		MCFLIRT and spike regression
S07	29432569	85044000000	Sleep quality and adolescent default mode network connectivity	10.1093/scan/nsy009	connectivity	-10	12	-4	MNI	45		MCFLIRT and spike regression
S07	29432569	85044000000	Sleep quality and adolescent default mode network connectivity	10.1093/scan/nsy009	connectivity	-2	48	10	MNI	45		MCFLIRT and spike regression
S08	22040897	80455000000	Physical activity associated with increased resting-state functional connectivity in multiple sclerosis	10.1017/S1355617711001093	connectivity	-8	-46	6	MNI	45	seed coordinates not reported	head movement parameters regressed
S09	19737873	77649000000	Greater Activation of Secondary Motor Areas Is Related to Less Arm Use After Stroke	10.1177/1545968309345269						20	coordinates not reported	subjects were excluded if they had an average FD across runs of minimum 4mm
S10	29030262	85031000000	Combining actigraphy, ecological momentary assessment and neuroimaging to study apathy in patients with schizophrenia	10.1016/j.schres.2017.09.034	GLM	-12	10	-2	MNI	18		head movement parameters regressed and participants with translational head movement greater than 3 mm were excluded
S10	29030262	85031000000	Combining actigraphy, ecological momentary assessment and neuroimaging to study apathy in patients with schizophrenia	10.1016/j.schres.2017.09.034	GLM	10	8	0	MNI	18		head movement parameters regressed and participants with translational head movement greater than 3 mm were excluded
S10	29030262	85031000000	Combining actigraphy, ecological momentary assessment and neuroimaging to study apathy in patients with schizophrenia	10.1016/j.schres.2017.09.034	GLM	-41	30	-15	MNI	18		head movement parameters regressed and participants with translational head movement greater than 3 mm were excluded
S11	27058281	84964000000	Motivational and neural correlates of self-control of eating: A combined neuroimaging and experience sampling study in dieting female college students	10.1016/j.appet.2016.03.027	GLM	-36	30	-3	MNI	75		head movement parameters regressed
S12	33043683	85093000000	Low Hippocampal Dentate Gyrus Volume Associated With Hypertension-Related Cognitive Impairment	10.1177/1533317520949782						59	coordinates not reported	not reported, but this is a T1-weighted image
S13	31373756	85071000000	Advancing clinical neuroscience through enhanced tools: Pediatric social anxiety as an example	10.1002/da.22937	GLM	24	61	21	Talairach	18		TRs with head movement greater than 1mm were discarded
S13	31373756	85071000000	Advancing clinical neuroscience through enhanced tools: Pediatric social anxiety as an example	10.1002/da.22937	GLM	-26	-11	-9	Talairach	18		TRs with head movement greater than 1mm were discarded
S14	31464449	85072000000	From Neuroimaging to Daily Functioning: A Multimethod Analysis of Reward Anticipation in People With Schizophrenia	10.1037/abn0000461	GLM	-2	-48	14	MNI	58		head motion corrected
S14	31464449	85072000000	From Neuroimaging to Daily Functioning: A Multimethod Analysis of Reward Anticipation in People With Schizophrenia	10.1037/abn0000461	GLM	-4	-12	10	MNI	58		head motion corrected
S14	31464449	85072000000	From Neuroimaging to Daily Functioning: A Multimethod Analysis of Reward Anticipation in People With Schizophrenia	10.1037/abn0000461	GLM	34	38	20	MNI	58		head motion corrected
S14	31464449	85072000000	From Neuroimaging to Daily Functioning: A Multimethod Analysis of Reward Anticipation in People With Schizophrenia	10.1037/abn0000461	GLM	-40	18	-2	MNI	58		head motion corrected
S15	31270542	85073000000	The prospective association of objectively measured sleep and cerebral white matter microstructure in middle-aged and older persons	10.1093/sleep/zsz140						1201	coordinates not reported	head motion corrected
S16	18039043	38149000000	Functional Magnetic Resonance Imaging Responses Relate to Differences in Real-World Social Experience	10.1037/1528-3542.7.4.745	GLM	-12	32	38	MNI	30		not reported
S16	18039043	38149000000	Functional Magnetic Resonance Imaging Responses Relate to Differences in Real-World Social Experience	10.1037/1528-3542.7.4.745	GLM	-24	-8	-18	MNI	30		not reported
S16	18039043	38149000000	Functional Magnetic Resonance Imaging Responses Relate to Differences in Real-World Social Experience	10.1037/1528-3542.7.4.745	GLM	-6	-32	-4	MNI	30		not reported
S16	18039043	38149000000	Functional Magnetic Resonance Imaging Responses Relate to Differences in Real-World Social Experience	10.1037/1528-3542.7.4.745	GLM	-16	16	14	MNI	30		not reported
S16	18039043	38149000000	Functional Magnetic Resonance Imaging Responses Relate to Differences in Real-World Social Experience	10.1037/1528-3542.7.4.745	GLM	-12	-60	68	MNI	30		not reported
S16	18039043	38149000000	Functional Magnetic Resonance Imaging Responses Relate to Differences in Real-World Social Experience	10.1037/1528-3542.7.4.745	GLM	26	-54	-38	MNI	30		not reported
S16	18039043	38149000000	Functional Magnetic Resonance Imaging Responses Relate to Differences in Real-World Social Experience	10.1037/1528-3542.7.4.745	GLM	0	-60	-30	MNI	30		not reported
S16	18039043	38149000000	Functional Magnetic Resonance Imaging Responses Relate to Differences in Real-World Social Experience	10.1037/1528-3542.7.4.745	GLM	-6	-20	-20	MNI	30		not reported
S16	18039043	38149000000	Functional Magnetic Resonance Imaging Responses Relate to Differences in Real-World Social Experience	10.1037/1528-3542.7.4.745	GLM	6	-16	-26	MNI	30		not reported
S16	18039043	38149000000	Functional Magnetic Resonance Imaging Responses Relate to Differences in Real-World Social Experience	10.1037/1528-3542.7.4.745	GLM	-30	-8	-18	MNI	30		not reported
S16	18039043	38149000000	Functional Magnetic Resonance Imaging Responses Relate to Differences in Real-World Social Experience	10.1037/1528-3542.7.4.745	GLM	-14	60	10	MNI	30		not reported
S16	18039043	38149000000	Functional Magnetic Resonance Imaging Responses Relate to Differences in Real-World Social Experience	10.1037/1528-3542.7.4.745	GLM	46	10	-26	MNI	30		not reported
S16	18039043	38149000000	Functional Magnetic Resonance Imaging Responses Relate to Differences in Real-World Social Experience	10.1037/1528-3542.7.4.745	GLM	36	-56	-8	MNI	30		not reported
S16	18039043	38149000000	Functional Magnetic Resonance Imaging Responses Relate to Differences in Real-World Social Experience	10.1037/1528-3542.7.4.745	GLM	-46	-22	-22	MNI	30		not reported
S16	18039043	38149000000	Functional Magnetic Resonance Imaging Responses Relate to Differences in Real-World Social Experience	10.1037/1528-3542.7.4.745	GLM	-16	14	2	MNI	30		not reported
S16	18039043	38149000000	Functional Magnetic Resonance Imaging Responses Relate to Differences in Real-World Social Experience	10.1037/1528-3542.7.4.745	GLM	-2	-34	20	MNI	30		not reported
S16	18039043	38149000000	Functional Magnetic Resonance Imaging Responses Relate to Differences in Real-World Social Experience	10.1037/1528-3542.7.4.745	GLM	28	-66	-26	MNI	30		not reported
S16	18039043	38149000000	Functional Magnetic Resonance Imaging Responses Relate to Differences in Real-World Social Experience	10.1037/1528-3542.7.4.745	GLM	-22	-84	-36	MNI	30		not reported
S16	18039043	38149000000	Functional Magnetic Resonance Imaging Responses Relate to Differences in Real-World Social Experience	10.1037/1528-3542.7.4.745	GLM	40	-54	-20	MNI	30		not reported
S16	18039043	38149000000	Functional Magnetic Resonance Imaging Responses Relate to Differences in Real-World Social Experience	10.1037/1528-3542.7.4.745	GLM	-22	-64	-14	MNI	30		not reported
S17	21378368	79955000000	In the trenches of real-world self-control: Neural correlates of breaking the link between craving and smoking	10.1177/0956797611400918	GLM				MNI	27	coordinates not reported	MCFLIRT
S18	no pubmed id	85090000000	Predicting brain functional connectivity using mobile sensing	10.1145/3381001	connectivity	8	36	-18	MNI	105		head motion corrected
S18	no pubmed id	85090000000	Predicting brain functional connectivity using mobile sensing	10.1145/3381001	connectivity	20	-3	-15	MNI	105		head motion corrected
P46	32553785		Mind-Wandering in Adolescents Predicts Worse Affect and Is Linked to Aberrant Default Mode Network-Salience Network Connectivity.	10.1016/j.jaac.2020.03.010	connectivity	-44	13	1	MNI	61	seed coordinates not reported	participants with more than 15% of FD larger than 0.5mm were excluded
P46	32553785		Mind-Wandering in Adolescents Predicts Worse Affect and Is Linked to Aberrant Default Mode Network-Salience Network Connectivity.	10.1016/j.jaac.2020.03.010	connectivity	47	14	0	MNI	61	seed coordinates not reported	participants with more than 15% of FD larger than 0.5mm were excluded
P46	32553785		Mind-Wandering in Adolescents Predicts Worse Affect and Is Linked to Aberrant Default Mode Network-Salience Network Connectivity.	10.1016/j.jaac.2020.03.010	connectivity	-32	45	27	MNI	61	seed coordinates not reported	participants with more than 15% of FD larger than 0.5mm were excluded
P46	32553785		Mind-Wandering in Adolescents Predicts Worse Affect and Is Linked to Aberrant Default Mode Network-Salience Network Connectivity.	10.1016/j.jaac.2020.03.010	connectivity	32	46	27	MNI	61	seed coordinates not reported	participants with more than 15% of FD larger than 0.5mm were excluded
P46	32553785		Mind-Wandering in Adolescents Predicts Worse Affect and Is Linked to Aberrant Default Mode Network-Salience Network Connectivity.	10.1016/j.jaac.2020.03.010	connectivity	-27	-9	64	MNI	61	seed coordinates not reported	participants with more than 15% of FD larger than 0.5mm were excluded
P46	32553785		Mind-Wandering in Adolescents Predicts Worse Affect and Is Linked to Aberrant Default Mode Network-Salience Network Connectivity.	10.1016/j.jaac.2020.03.010	connectivity	39	-42	54	MNI	61	seed coordinates not reported	participants with more than 15% of FD larger than 0.5mm were excluded
P47	34679387		Sleep and White Matter in Adults with Down Syndrome.	10.3390/brainsci11101322						29	coordinates not reported	head motion corrected
P48	33716269		Objectively measured intensity-specific physical activity and hippocampal volume among community-dwelling older adults.	10.2188/jea.JE20200534						485	coordinates not reported	manual QC
P49	34665153		Impact of App-Delivered Mindfulness Meditation on Functional Connectivity, Mental Health, and Sleep Disturbances Among Physician Assistant Students: Randomized, Wait-list Controlled Pilot Study.	10.2196/24208	connectivity	0	-93	-4	MNI	14		head motion corrected
P49	34665153		Impact of App-Delivered Mindfulness Meditation on Functional Connectivity, Mental Health, and Sleep Disturbances Among Physician Assistant Students: Randomized, Wait-list Controlled Pilot Study.	10.2196/24208	connectivity	38	-72	13	MNI	14		head motion corrected
P49	34665153		Impact of App-Delivered Mindfulness Meditation on Functional Connectivity, Mental Health, and Sleep Disturbances Among Physician Assistant Students: Randomized, Wait-list Controlled Pilot Study.	10.2196/24208	connectivity	39	-42	54	MNI	14		head motion corrected
P49	34665153		Impact of App-Delivered Mindfulness Meditation on Functional Connectivity, Mental Health, and Sleep Disturbances Among Physician Assistant Students: Randomized, Wait-list Controlled Pilot Study.	10.2196/24208	connectivity	-20.1	32.1	-18.8	MNI	14		head motion corrected
P49	34665153		Impact of App-Delivered Mindfulness Meditation on Functional Connectivity, Mental Health, and Sleep Disturbances Among Physician Assistant Students: Randomized, Wait-list Controlled Pilot Study.	10.2196/24208	connectivity	-55	-12	29	MNI	14		head motion corrected
P49	34665153		Impact of App-Delivered Mindfulness Meditation on Functional Connectivity, Mental Health, and Sleep Disturbances Among Physician Assistant Students: Randomized, Wait-list Controlled Pilot Study.	10.2196/24208	connectivity	4.2	59.6	-11.3	MNI	14		head motion corrected
P50	34408645		White Matter Integrity Underlies the Physical-Cognitive Correlations in Subjective Cognitive Decline.	10.3389/fnagi.2021.700764						15	coordinates not reported	head motion corrected
P51	34529860		Exploring the association between social behaviour, trust, and its neural correlates in first episode psychosis patients and in individuals at clinical high risk for psychosis.	10.1111/bjc.12327	GLM	16	17	7	MNI	49		not reported
P51	34529860		Exploring the association between social behaviour, trust, and its neural correlates in first episode psychosis patients and in individuals at clinical high risk for psychosis.	10.1111/bjc.12327	GLM	-33	14	0	MNI	49		not reported
P52	34927164		Digital sleep measures and white matter health in the Framingham Heart Study.	10.37349/emed.2021.00045						833	whole brain analysis	head motion corrected
P53	34265003		Co-occurrence of pain and dyspnea in Veterans with COPD: Relationship to functional status and a pilot study of neural correlates using structural and functional magnetic resonance imaging.	10.1371/journal.pone.0254653						10	coordinates not reported	head motion corrected
P54	34651177		Fathers' Involvement in Early Childcare is Associated with Amygdala Resting-State Connectivity.	10.1093/scan/nsab086	connectivity	19	46	58	MNI	122	right amygdala, supramarginal gyrus, post central gyrus, and superior parietal lobe not reported but they are from Harvard-Oxford	TRs that exceeded a threshold of 0.5 mm FD or 1.5 standardised DVARS were annotated as motion outliers
P55	34916921		Free-Living Physical Activity Measured With a Wearable Device Is Associated With Larger Hippocampus Volume and Greater Functional Connectivity in Healthy Older Adults: An Observational, Cross-Sectional Study in Northern Portugal.	10.3389/fnagi.2021.729060	connectivity	-18	2	-24	MNI	104	superior gyrus # 11, #12, frontal middle gyrus #14, medial frontal gyrus # 150, occipital inferior gyrus # 81 and # 214, cingulate gyrus # 15, parahippocampal gyrus #98 from the Shen atlas not reported	MCFLIRT. Subjects exceeding framewise displacement larger than 0.25mm were excluded
P55	34916921		Free-Living Physical Activity Measured With a Wearable Device Is Associated With Larger Hippocampus Volume and Greater Functional Connectivity in Healthy Older Adults: An Observational, Cross-Sectional Study in Northern Portugal.	10.3389/fnagi.2021.729060	connectivity	40	-26	-14	MNI	104	superior gyrus # 11, #12, frontal middle gyrus #14, medial frontal gyrus # 150, occipital inferior gyrus # 81 and # 214, cingulate gyrus # 15, parahippocampal gyrus #98 from the Shen atlas not reported	MCFLIRT. Subjects exceeding framewise displacement larger than 0.25mm were excluded
P56	33748658		The Impact of the BAILAMOS™ Dance Program on Brain Functional Connectivity and Cognition in Older Latino Adults: A Pilot Study.	10.1007/s41465-020-00185-1	connectivity					10	coordinates not reported	head motion parameters regressed
P57	33369275		Physical activity and aerobic fitness in relation to local and interhemispheric functional connectivity in adolescents' brains.	10.1002/brb3.1941	connectivity	65.2	-32	30.8	MNI	59		MCFLIRT. TRs exceeding FD larger than 0.5mm or DVARS larger than 2 were also regressed
P58	34229288		Inflexibly sustained negative affect and rumination independently link default mode network efficiency to subclinical depressive symptoms.	10.1016/j.jad.2021.06.051	connectivity	-3	-38	38	MNI	34		head motion regressed
P58	34229288		Inflexibly sustained negative affect and rumination independently link default mode network efficiency to subclinical depressive symptoms.	10.1016/j.jad.2021.06.051	connectivity	-4	42	-9	MNI	34		head motion regressed
P58	34229288		Inflexibly sustained negative affect and rumination independently link default mode network efficiency to subclinical depressive symptoms.	10.1016/j.jad.2021.06.051	connectivity	-16	44	51	MNI	34		head motion regressed
P58	34229288		Inflexibly sustained negative affect and rumination independently link default mode network efficiency to subclinical depressive symptoms.	10.1016/j.jad.2021.06.051	connectivity	-62	-33	-20	MNI	34		head motion regressed
P58	34229288		Inflexibly sustained negative affect and rumination independently link default mode network efficiency to subclinical depressive symptoms.	10.1016/j.jad.2021.06.051	connectivity	25	-26	-18	MNI	34		head motion regressed
P58	34229288		Inflexibly sustained negative affect and rumination independently link default mode network efficiency to subclinical depressive symptoms.	10.1016/j.jad.2021.06.051	connectivity	2	-52	9	MNI	34		head motion regressed
P58	34229288		Inflexibly sustained negative affect and rumination independently link default mode network efficiency to subclinical depressive symptoms.	10.1016/j.jad.2021.06.051	connectivity	-50	-64	38	MNI	34		head motion regressed
P58	34229288		Inflexibly sustained negative affect and rumination independently link default mode network efficiency to subclinical depressive symptoms.	10.1016/j.jad.2021.06.051	connectivity	0	59	16	MNI	34		head motion regressed
P58	34229288		Inflexibly sustained negative affect and rumination independently link default mode network efficiency to subclinical depressive symptoms.	10.1016/j.jad.2021.06.051	connectivity	17	43	51	MNI	34		head motion regressed
P58	34229288		Inflexibly sustained negative affect and rumination independently link default mode network efficiency to subclinical depressive symptoms.	10.1016/j.jad.2021.06.051	connectivity	66	-18	-20	MNI	34		head motion regressed
P59	35042916		Resting state functional connectivity provides mechanistic predictions of future changes in sedentary behavior.	10.1038/s41598-021-04738-y	connectivity	-24	-20	52	MNI	143	aMCC and right dorsal anterior insula (r-dAI) coordinates from Schaefer 2018 not reported	head motion regressed, FD over 0.9mm was flagged
P59	35042916		Resting state functional connectivity provides mechanistic predictions of future changes in sedentary behavior.	10.1038/s41598-021-04738-y	connectivity	-50	-56	12	MNI	143	aMCC and right dorsal anterior insula (r-dAI) coordinates from Schaefer 2018 not reported	head motion regressed, FD over 0.9mm was flagged
P60	33250762		The Impact of Age on the Association Between Physical Activity and White Matter Integrity in Cognitively Healthy Older Adults.	10.3389/fnagi.2020.579470						44	whole brain analysis	not reported
S19	34173797	85116000000	Association of self-measured home, ambulatory, and strictly measured office blood pressure and their variability with intracranial arterial stenosis	10.1097/HJH.0000000000002900						468	whole brain analysis (arterial stenosis)	not reported, but this is an angiography image
S20	33769521	85111000000	From scanners to cell phones: Neural and real-world responses to social evaluation in adolescent girls	10.1093/scan/nsab038	GLM	-40	18	-6	MNI	76		TRs with >0.5 mm of incremental motion, >3 mm from the baseline image and/or 3 s.d. of intensity shifts were labelled as outliers and replaced with a linear interpolation of the two nearest TRs
S20	33769521	85111000000	From scanners to cell phones: Neural and real-world responses to social evaluation in adolescent girls	10.1093/scan/nsab038	GLM	42	16	-10	MNI	76		TRs with >0.5 mm of incremental motion, >3 mm from the baseline image and/or 3 s.d. of intensity shifts were labelled as outliers and replaced with a linear interpolation of the two nearest TRs
S20	33769521	85111000000	From scanners to cell phones: Neural and real-world responses to social evaluation in adolescent girls	10.1093/scan/nsab038	connectivity	14	34	22	MNI	76		TRs with >0.5 mm of incremental motion, >3 mm from the baseline image and/or 3 s.d. of intensity shifts were labelled as outliers and replaced with a linear interpolation of the two nearest TRs
S20	33769521	85111000000	From scanners to cell phones: Neural and real-world responses to social evaluation in adolescent girls	10.1093/scan/nsab038	GLM	-28	0	-20	MNI	76		TRs with >0.5 mm of incremental motion, >3 mm from the baseline image and/or 3 s.d. of intensity shifts were labelled as outliers and replaced with a linear interpolation of the two nearest TRs
S20	33769521	85111000000	From scanners to cell phones: Neural and real-world responses to social evaluation in adolescent girls	10.1093/scan/nsab038	GLM	-40	18	-6	MNI	76		TRs with >0.5 mm of incremental motion, >3 mm from the baseline image and/or 3 s.d. of intensity shifts were labelled as outliers and replaced with a linear interpolation of the two nearest TRs
S20	33769521	85111000000	From scanners to cell phones: Neural and real-world responses to social evaluation in adolescent girls	10.1093/scan/nsab038	GLM	42	16	-10	MNI	76		TRs with >0.5 mm of incremental motion, >3 mm from the baseline image and/or 3 s.d. of intensity shifts were labelled as outliers and replaced with a linear interpolation of the two nearest TRs
S20	33769521	85111000000	From scanners to cell phones: Neural and real-world responses to social evaluation in adolescent girls	10.1093/scan/nsab038	GLM	58	-28	48	MNI	76		TRs with >0.5 mm of incremental motion, >3 mm from the baseline image and/or 3 s.d. of intensity shifts were labelled as outliers and replaced with a linear interpolation of the two nearest TRs
S20	33769521	85111000000	From scanners to cell phones: Neural and real-world responses to social evaluation in adolescent girls	10.1093/scan/nsab038	GLM	58	-26	48	MNI	76		TRs with >0.5 mm of incremental motion, >3 mm from the baseline image and/or 3 s.d. of intensity shifts were labelled as outliers and replaced with a linear interpolation of the two nearest TRs
S20	33769521	85111000000	From scanners to cell phones: Neural and real-world responses to social evaluation in adolescent girls	10.1093/scan/nsab038	connectivity	-28	0	-20	MNI	76		TRs with >0.5 mm of incremental motion, >3 mm from the baseline image and/or 3 s.d. of intensity shifts were labelled as outliers and replaced with a linear interpolation of the two nearest TRs
S21	33130158	85096000000	Functional connectivity in a triple-network saliency model is associated with real-life self-control	10.1016/j.neuropsychologia.2020.107667	connectivity	0	22	35	MNI	294		head motion corrected and TRs exceeding FD of 0.9mm were scrubbed
S21	33130158	85096000000	Functional connectivity in a triple-network saliency model is associated with real-life self-control	10.1016/j.neuropsychologia.2020.107667	connectivity	-44	13	1	MNI	294		head motion corrected and TRs exceeding FD of 0.9mm were scrubbed
S21	33130158	85096000000	Functional connectivity in a triple-network saliency model is associated with real-life self-control	10.1016/j.neuropsychologia.2020.107667	connectivity	47	14	0	MNI	294		head motion corrected and TRs exceeding FD of 0.9mm were scrubbed
S21	33130158	85096000000	Functional connectivity in a triple-network saliency model is associated with real-life self-control	10.1016/j.neuropsychologia.2020.107667	connectivity	-32	45	27	MNI	294		head motion corrected and TRs exceeding FD of 0.9mm were scrubbed
S21	33130158	85096000000	Functional connectivity in a triple-network saliency model is associated with real-life self-control	10.1016/j.neuropsychologia.2020.107667	connectivity	32	46	27	MNI	294		head motion corrected and TRs exceeding FD of 0.9mm were scrubbed
S21	33130158	85096000000	Functional connectivity in a triple-network saliency model is associated with real-life self-control	10.1016/j.neuropsychologia.2020.107667	connectivity	-60	-39	31	MNI	294		head motion corrected and TRs exceeding FD of 0.9mm were scrubbed
S21	33130158	85096000000	Functional connectivity in a triple-network saliency model is associated with real-life self-control	10.1016/j.neuropsychologia.2020.107667	connectivity	62	-35	32	MNI	294		head motion corrected and TRs exceeding FD of 0.9mm were scrubbed
S21	33130158	85096000000	Functional connectivity in a triple-network saliency model is associated with real-life self-control	10.1016/j.neuropsychologia.2020.107667	connectivity	1	55	-3	MNI	294		head motion corrected and TRs exceeding FD of 0.9mm were scrubbed
S21	33130158	85096000000	Functional connectivity in a triple-network saliency model is associated with real-life self-control	10.1016/j.neuropsychologia.2020.107667	connectivity	-39	-77	33	MNI	294		head motion corrected and TRs exceeding FD of 0.9mm were scrubbed
S21	33130158	85096000000	Functional connectivity in a triple-network saliency model is associated with real-life self-control	10.1016/j.neuropsychologia.2020.107667	connectivity	47	-67	29	MNI	294		head motion corrected and TRs exceeding FD of 0.9mm were scrubbed
S21	33130158	85096000000	Functional connectivity in a triple-network saliency model is associated with real-life self-control	10.1016/j.neuropsychologia.2020.107667	connectivity	1	-61	38	MNI	294		head motion corrected and TRs exceeding FD of 0.9mm were scrubbed
S21	33130158	85096000000	Functional connectivity in a triple-network saliency model is associated with real-life self-control	10.1016/j.neuropsychologia.2020.107667	connectivity	-43	33	28	MNI	294		head motion corrected and TRs exceeding FD of 0.9mm were scrubbed
S21	33130158	85096000000	Functional connectivity in a triple-network saliency model is associated with real-life self-control	10.1016/j.neuropsychologia.2020.107667	connectivity	41	38	30	MNI	294		head motion corrected and TRs exceeding FD of 0.9mm were scrubbed
S21	33130158	85096000000	Functional connectivity in a triple-network saliency model is associated with real-life self-control	10.1016/j.neuropsychologia.2020.107667	connectivity	-46	-58	49	MNI	294		head motion corrected and TRs exceeding FD of 0.9mm were scrubbed
S21	33130158	85096000000	Functional connectivity in a triple-network saliency model is associated with real-life self-control	10.1016/j.neuropsychologia.2020.107667	connectivity	52	-52	45	MNI	294		head motion corrected and TRs exceeding FD of 0.9mm were scrubbed
S22	no pubmed id	85108000000	Real-Life Self-Control is Predicted by Parietal Activity During Preference Decision Making: A Brain Decoding Analysis	10.3758/s13415-021-00913-w	GLM	54	-61	32	MNI	266		not reported
S22	no pubmed id	85108000000	Real-Life Self-Control is Predicted by Parietal Activity During Preference Decision Making: A Brain Decoding Analysis	10.3758/s13415-021-00913-w	GLM	-45	-67	41	MNI	266		not reported
S22	no pubmed id	85108000000	Real-Life Self-Control is Predicted by Parietal Activity During Preference Decision Making: A Brain Decoding Analysis	10.3758/s13415-021-00913-w	GLM	-6	-58	35	MNI	266		not reported
P61	31312836		Associations of Physical Activity and β-Amyloid With Longitudinal Cognition and Neurodegeneration in Clinically Normal Older Adults.	10.1001/jamaneurol.2019.1879						182	coordinates not reported	not reported, but it is a T1-weighted image
P62	32333599		Sleep inconsistency between weekends and weekdays is associated with changes in brain function during task and rest.	10.1093/sleep/zsaa076	GLM	48	-60	24	Talairach	56		head motion corrected
P62	32333599		Sleep inconsistency between weekends and weekdays is associated with changes in brain function during task and rest.	10.1093/sleep/zsaa076	GLM	-2	-56	18	Talairach	56		head motion corrected
P62	32333599		Sleep inconsistency between weekends and weekdays is associated with changes in brain function during task and rest.	10.1093/sleep/zsaa076	GLM	6	46	-12	Talairach	56		head motion corrected
P62	32333599		Sleep inconsistency between weekends and weekdays is associated with changes in brain function during task and rest.	10.1093/sleep/zsaa076	GLM	18	34	46	Talairach	56		head motion corrected
P62	32333599		Sleep inconsistency between weekends and weekdays is associated with changes in brain function during task and rest.	10.1093/sleep/zsaa076	GLM	-20	22	50	Talairach	56		head motion corrected
P62	32333599		Sleep inconsistency between weekends and weekdays is associated with changes in brain function during task and rest.	10.1093/sleep/zsaa076	GLM	52	-58	20	Talairach	56		head motion corrected
P62	32333599		Sleep inconsistency between weekends and weekdays is associated with changes in brain function during task and rest.	10.1093/sleep/zsaa076	GLM	-36	-86	4	Talairach	56		head motion corrected
P62	32333599		Sleep inconsistency between weekends and weekdays is associated with changes in brain function during task and rest.	10.1093/sleep/zsaa076	connectivity	-34	-70	34	Talairach	56	SFG seed not reported	head motion corrected
P62	32333599		Sleep inconsistency between weekends and weekdays is associated with changes in brain function during task and rest.	10.1093/sleep/zsaa076	connectivity	-60	-38	6	Talairach	56	SFG seed not reported	head motion corrected
P62	32333599		Sleep inconsistency between weekends and weekdays is associated with changes in brain function during task and rest.	10.1093/sleep/zsaa076	connectivity	0	49	-4	Talairach	56	SFG seed not reported	head motion corrected
S23	33971013	85118000000	Associations between brain structure and sleep patterns across adolescent development	10.1093/sleep/zsab120						225	coordinates not reported	MRIQC T1-w classifier
P63	34428720		Physical activity and cognitive and imaging biomarkers of Alzheimer's disease in down syndrome.	10.1016/j.neurobiolaging.2021.07.016						31	coordinates not reported	head motion corrected
P64	34330086		Linking objective measures of physical activity and capability with brain structure in healthy community dwelling older adults.	10.1016/j.nicl.2021.102767						122	whole brain analysis	head motion corrected
P65	34246732		Functional connectivity of key resting state networks and objectively measured physical activity in older adults with joint pain: A pilot study.	10.1016/j.exger.2021.111470						18	coordinates not reported, but ROIs are according to Power et al 2011 and Yeo et al 2011	scrubbing
P66	33296841		Glucocorticoid ultradian rhythmicity differentially regulates mood and resting state networks in the human brain: A randomised controlled clinical trial.	10.1016/j.psyneuen.2020.105096	connectivity	20	36	42	MNI	15	preselected mask ROI coordinates not reported	MCFLIRT
P66	33296841		Glucocorticoid ultradian rhythmicity differentially regulates mood and resting state networks in the human brain: A randomised controlled clinical trial.	10.1016/j.psyneuen.2020.105096	connectivity	8	46	24	MNI	15	preselected mask ROI coordinates not reported	MCFLIRT
P66	33296841		Glucocorticoid ultradian rhythmicity differentially regulates mood and resting state networks in the human brain: A randomised controlled clinical trial.	10.1016/j.psyneuen.2020.105096	connectivity	-6	38	46	MNI	15	preselected mask ROI coordinates not reported	MCFLIRT
P66	33296841		Glucocorticoid ultradian rhythmicity differentially regulates mood and resting state networks in the human brain: A randomised controlled clinical trial.	10.1016/j.psyneuen.2020.105096	connectivity	-42	10	-24	MNI	15	preselected mask ROI coordinates not reported	MCFLIRT
P66	33296841		Glucocorticoid ultradian rhythmicity differentially regulates mood and resting state networks in the human brain: A randomised controlled clinical trial.	10.1016/j.psyneuen.2020.105096	connectivity	-32	18	-22	MNI	15	preselected mask ROI coordinates not reported	MCFLIRT
P66	33296841		Glucocorticoid ultradian rhythmicity differentially regulates mood and resting state networks in the human brain: A randomised controlled clinical trial.	10.1016/j.psyneuen.2020.105096	connectivity	-40	18	-30	MNI	15	preselected mask ROI coordinates not reported	MCFLIRT
P66	33296841		Glucocorticoid ultradian rhythmicity differentially regulates mood and resting state networks in the human brain: A randomised controlled clinical trial.	10.1016/j.psyneuen.2020.105096	connectivity	34	18	-8	MNI	15	preselected mask ROI coordinates not reported	MCFLIRT
P66	33296841		Glucocorticoid ultradian rhythmicity differentially regulates mood and resting state networks in the human brain: A randomised controlled clinical trial.	10.1016/j.psyneuen.2020.105096	connectivity	8	38	8	MNI	15	preselected mask ROI coordinates not reported	MCFLIRT
P66	33296841		Glucocorticoid ultradian rhythmicity differentially regulates mood and resting state networks in the human brain: A randomised controlled clinical trial.	10.1016/j.psyneuen.2020.105096	connectivity	16	22	-6	MNI	15	preselected mask ROI coordinates not reported	MCFLIRT
P66	33296841		Glucocorticoid ultradian rhythmicity differentially regulates mood and resting state networks in the human brain: A randomised controlled clinical trial.	10.1016/j.psyneuen.2020.105096	connectivity	-40	40	-14	MNI	15	preselected mask ROI coordinates not reported	MCFLIRT
P66	33296841		Glucocorticoid ultradian rhythmicity differentially regulates mood and resting state networks in the human brain: A randomised controlled clinical trial.	10.1016/j.psyneuen.2020.105096	connectivity	-50	24	8	MNI	15	preselected mask ROI coordinates not reported	MCFLIRT
P66	33296841		Glucocorticoid ultradian rhythmicity differentially regulates mood and resting state networks in the human brain: A randomised controlled clinical trial.	10.1016/j.psyneuen.2020.105096	connectivity	-46	36	2	MNI	15	preselected mask ROI coordinates not reported	MCFLIRT
P66	33296841		Glucocorticoid ultradian rhythmicity differentially regulates mood and resting state networks in the human brain: A randomised controlled clinical trial.	10.1016/j.psyneuen.2020.105096	connectivity	-48	20	4	MNI	15	preselected mask ROI coordinates not reported	MCFLIRT
P66	33296841		Glucocorticoid ultradian rhythmicity differentially regulates mood and resting state networks in the human brain: A randomised controlled clinical trial.	10.1016/j.psyneuen.2020.105096	connectivity	-54	30	6	MNI	15	preselected mask ROI coordinates not reported	MCFLIRT
P66	33296841		Glucocorticoid ultradian rhythmicity differentially regulates mood and resting state networks in the human brain: A randomised controlled clinical trial.	10.1016/j.psyneuen.2020.105096	connectivity	0	-92	2	MNI	15	preselected mask ROI coordinates not reported	MCFLIRT
P66	33296841		Glucocorticoid ultradian rhythmicity differentially regulates mood and resting state networks in the human brain: A randomised controlled clinical trial.	10.1016/j.psyneuen.2020.105096	connectivity	30	-80	44	MNI	15	preselected mask ROI coordinates not reported	MCFLIRT
P66	33296841		Glucocorticoid ultradian rhythmicity differentially regulates mood and resting state networks in the human brain: A randomised controlled clinical trial.	10.1016/j.psyneuen.2020.105096	connectivity	2	-72	42	MNI	15	preselected mask ROI coordinates not reported	MCFLIRT
P66	33296841		Glucocorticoid ultradian rhythmicity differentially regulates mood and resting state networks in the human brain: A randomised controlled clinical trial.	10.1016/j.psyneuen.2020.105096	connectivity	32	-76	48	MNI	15	preselected mask ROI coordinates not reported	MCFLIRT
P66	33296841		Glucocorticoid ultradian rhythmicity differentially regulates mood and resting state networks in the human brain: A randomised controlled clinical trial.	10.1016/j.psyneuen.2020.105096	connectivity	-48	-70	42	MNI	15	preselected mask ROI coordinates not reported	MCFLIRT
P66	33296841		Glucocorticoid ultradian rhythmicity differentially regulates mood and resting state networks in the human brain: A randomised controlled clinical trial.	10.1016/j.psyneuen.2020.105096	connectivity	-44	28	-4	MNI	15	preselected mask ROI coordinates not reported	MCFLIRT
P66	33296841		Glucocorticoid ultradian rhythmicity differentially regulates mood and resting state networks in the human brain: A randomised controlled clinical trial.	10.1016/j.psyneuen.2020.105096	connectivity	-46	36	6	MNI	15	preselected mask ROI coordinates not reported	MCFLIRT
P66	33296841		Glucocorticoid ultradian rhythmicity differentially regulates mood and resting state networks in the human brain: A randomised controlled clinical trial.	10.1016/j.psyneuen.2020.105096	connectivity	-48	22	28	MNI	15	preselected mask ROI coordinates not reported	MCFLIRT
P66	33296841		Glucocorticoid ultradian rhythmicity differentially regulates mood and resting state networks in the human brain: A randomised controlled clinical trial.	10.1016/j.psyneuen.2020.105096	connectivity	-42	40	0	MNI	15	preselected mask ROI coordinates not reported	MCFLIRT
P66	33296841		Glucocorticoid ultradian rhythmicity differentially regulates mood and resting state networks in the human brain: A randomised controlled clinical trial.	10.1016/j.psyneuen.2020.105096	connectivity	-54	16	0	MNI	15	preselected mask ROI coordinates not reported	MCFLIRT
P66	33296841		Glucocorticoid ultradian rhythmicity differentially regulates mood and resting state networks in the human brain: A randomised controlled clinical trial.	10.1016/j.psyneuen.2020.105096	connectivity	-44	-18	22	MNI	15	preselected mask ROI coordinates not reported	MCFLIRT
P66	33296841		Glucocorticoid ultradian rhythmicity differentially regulates mood and resting state networks in the human brain: A randomised controlled clinical trial.	10.1016/j.psyneuen.2020.105096	connectivity	-26	8	8	MNI	15	preselected mask ROI coordinates not reported	MCFLIRT
P66	33296841		Glucocorticoid ultradian rhythmicity differentially regulates mood and resting state networks in the human brain: A randomised controlled clinical trial.	10.1016/j.psyneuen.2020.105096	connectivity	-36	-12	20	MNI	15	preselected mask ROI coordinates not reported	MCFLIRT
P66	33296841		Glucocorticoid ultradian rhythmicity differentially regulates mood and resting state networks in the human brain: A randomised controlled clinical trial.	10.1016/j.psyneuen.2020.105096	connectivity	-36	-10	16	MNI	15	preselected mask ROI coordinates not reported	MCFLIRT
P66	33296841		Glucocorticoid ultradian rhythmicity differentially regulates mood and resting state networks in the human brain: A randomised controlled clinical trial.	10.1016/j.psyneuen.2020.105096	connectivity	50	24	28	MNI	15	preselected mask ROI coordinates not reported	MCFLIRT
P66	33296841		Glucocorticoid ultradian rhythmicity differentially regulates mood and resting state networks in the human brain: A randomised controlled clinical trial.	10.1016/j.psyneuen.2020.105096	connectivity	44	20	20	MNI	15	preselected mask ROI coordinates not reported	MCFLIRT
P66	33296841		Glucocorticoid ultradian rhythmicity differentially regulates mood and resting state networks in the human brain: A randomised controlled clinical trial.	10.1016/j.psyneuen.2020.105096	connectivity	50	14	12	MNI	15	preselected mask ROI coordinates not reported	MCFLIRT
P66	33296841		Glucocorticoid ultradian rhythmicity differentially regulates mood and resting state networks in the human brain: A randomised controlled clinical trial.	10.1016/j.psyneuen.2020.105096	connectivity	52	26	10	MNI	15	preselected mask ROI coordinates not reported	MCFLIRT
P66	33296841		Glucocorticoid ultradian rhythmicity differentially regulates mood and resting state networks in the human brain: A randomised controlled clinical trial.	10.1016/j.psyneuen.2020.105096	connectivity	56	8	8	MNI	15	preselected mask ROI coordinates not reported	MCFLIRT
P66	33296841		Glucocorticoid ultradian rhythmicity differentially regulates mood and resting state networks in the human brain: A randomised controlled clinical trial.	10.1016/j.psyneuen.2020.105096	connectivity	40	20	26	MNI	15	preselected mask ROI coordinates not reported	MCFLIRT
P66	33296841		Glucocorticoid ultradian rhythmicity differentially regulates mood and resting state networks in the human brain: A randomised controlled clinical trial.	10.1016/j.psyneuen.2020.105096	connectivity	4	-32	50	MNI	15	preselected mask ROI coordinates not reported	MCFLIRT
P66	33296841		Glucocorticoid ultradian rhythmicity differentially regulates mood and resting state networks in the human brain: A randomised controlled clinical trial.	10.1016/j.psyneuen.2020.105096	connectivity	0	-30	44	MNI	15	preselected mask ROI coordinates not reported	MCFLIRT
P66	33296841		Glucocorticoid ultradian rhythmicity differentially regulates mood and resting state networks in the human brain: A randomised controlled clinical trial.	10.1016/j.psyneuen.2020.105096	connectivity	4	-40	56	MNI	15	preselected mask ROI coordinates not reported	MCFLIRT
P66	33296841		Glucocorticoid ultradian rhythmicity differentially regulates mood and resting state networks in the human brain: A randomised controlled clinical trial.	10.1016/j.psyneuen.2020.105096	connectivity	-4	-36	44	MNI	15	preselected mask ROI coordinates not reported	MCFLIRT
P66	33296841		Glucocorticoid ultradian rhythmicity differentially regulates mood and resting state networks in the human brain: A randomised controlled clinical trial.	10.1016/j.psyneuen.2020.105096	connectivity	-2	-38	54	MNI	15	preselected mask ROI coordinates not reported	MCFLIRT
P66	33296841		Glucocorticoid ultradian rhythmicity differentially regulates mood and resting state networks in the human brain: A randomised controlled clinical trial.	10.1016/j.psyneuen.2020.105096	connectivity	0	-50	50	MNI	15	preselected mask ROI coordinates not reported	MCFLIRT
P66	33296841		Glucocorticoid ultradian rhythmicity differentially regulates mood and resting state networks in the human brain: A randomised controlled clinical trial.	10.1016/j.psyneuen.2020.105096	connectivity	42	6	6	MNI	15	preselected mask ROI coordinates not reported	MCFLIRT
P66	33296841		Glucocorticoid ultradian rhythmicity differentially regulates mood and resting state networks in the human brain: A randomised controlled clinical trial.	10.1016/j.psyneuen.2020.105096	connectivity	32	-6	8	MNI	15	preselected mask ROI coordinates not reported	MCFLIRT
P66	33296841		Glucocorticoid ultradian rhythmicity differentially regulates mood and resting state networks in the human brain: A randomised controlled clinical trial.	10.1016/j.psyneuen.2020.105096	connectivity	32	-18	10	MNI	15	preselected mask ROI coordinates not reported	MCFLIRT
P66	33296841		Glucocorticoid ultradian rhythmicity differentially regulates mood and resting state networks in the human brain: A randomised controlled clinical trial.	10.1016/j.psyneuen.2020.105096	connectivity	30	6	10	MNI	15	preselected mask ROI coordinates not reported	MCFLIRT
P66	33296841		Glucocorticoid ultradian rhythmicity differentially regulates mood and resting state networks in the human brain: A randomised controlled clinical trial.	10.1016/j.psyneuen.2020.105096	connectivity	-6	-70	2	MNI	15	preselected mask ROI coordinates not reported	MCFLIRT
P66	33296841		Glucocorticoid ultradian rhythmicity differentially regulates mood and resting state networks in the human brain: A randomised controlled clinical trial.	10.1016/j.psyneuen.2020.105096	connectivity	18	-64	20	MNI	15	preselected mask ROI coordinates not reported	MCFLIRT
P66	33296841		Glucocorticoid ultradian rhythmicity differentially regulates mood and resting state networks in the human brain: A randomised controlled clinical trial.	10.1016/j.psyneuen.2020.105096	connectivity	-6	-72	16	MNI	15	preselected mask ROI coordinates not reported	MCFLIRT
P66	33296841		Glucocorticoid ultradian rhythmicity differentially regulates mood and resting state networks in the human brain: A randomised controlled clinical trial.	10.1016/j.psyneuen.2020.105096	connectivity	6	-76	16	MNI	15	preselected mask ROI coordinates not reported	MCFLIRT
P66	33296841		Glucocorticoid ultradian rhythmicity differentially regulates mood and resting state networks in the human brain: A randomised controlled clinical trial.	10.1016/j.psyneuen.2020.105096	connectivity	10	-70	16	MNI	15	preselected mask ROI coordinates not reported	MCFLIRT
P66	33296841		Glucocorticoid ultradian rhythmicity differentially regulates mood and resting state networks in the human brain: A randomised controlled clinical trial.	10.1016/j.psyneuen.2020.105096	connectivity	-12	-72	0	MNI	15	preselected mask ROI coordinates not reported	MCFLIRT
P66	33296841		Glucocorticoid ultradian rhythmicity differentially regulates mood and resting state networks in the human brain: A randomised controlled clinical trial.	10.1016/j.psyneuen.2020.105096	connectivity	-58	4	30	MNI	15	preselected mask ROI coordinates not reported	MCFLIRT
P66	33296841		Glucocorticoid ultradian rhythmicity differentially regulates mood and resting state networks in the human brain: A randomised controlled clinical trial.	10.1016/j.psyneuen.2020.105096	connectivity	-56	0	26	MNI	15	preselected mask ROI coordinates not reported	MCFLIRT
P67	35086448		Functional Connectivity, Physical Activity, and Neurocognitive Performances in Patients with Vascular Cognitive Impairment, No Dementia.	10.2174/1567205019666220127103852	connectivity	-5	0	36	MNI	27		Framewise displacement quality control should be less than 0.25mm per TR
P67	35086448		Functional Connectivity, Physical Activity, and Neurocognitive Performances in Patients with Vascular Cognitive Impairment, No Dementia.	10.2174/1567205019666220127103852	connectivity	-34	-82	8	MNI	27		Framewise displacement quality control should be less than 0.25mm per TR
P67	35086448		Functional Connectivity, Physical Activity, and Neurocognitive Performances in Patients with Vascular Cognitive Impairment, No Dementia.	10.2174/1567205019666220127103852	connectivity	-5	-10	47	MNI	27		Framewise displacement quality control should be less than 0.25mm per TR
P67	35086448		Functional Connectivity, Physical Activity, and Neurocognitive Performances in Patients with Vascular Cognitive Impairment, No Dementia.	10.2174/1567205019666220127103852	connectivity	12	-16	48	MNI	27		Framewise displacement quality control should be less than 0.25mm per TR
P67	35086448		Functional Connectivity, Physical Activity, and Neurocognitive Performances in Patients with Vascular Cognitive Impairment, No Dementia.	10.2174/1567205019666220127103852	connectivity	-5	25	-10	MNI	27		Framewise displacement quality control should be less than 0.25mm per TR
P67	35086448		Functional Connectivity, Physical Activity, and Neurocognitive Performances in Patients with Vascular Cognitive Impairment, No Dementia.	10.2174/1567205019666220127103852	connectivity	-22	-42	-10	MNI	27		Framewise displacement quality control should be less than 0.25mm per TR
P67	35086448		Functional Connectivity, Physical Activity, and Neurocognitive Performances in Patients with Vascular Cognitive Impairment, No Dementia.	10.2174/1567205019666220127103852	connectivity	24	-72	34	MNI	27		Framewise displacement quality control should be less than 0.25mm per TR
P67	35086448		Functional Connectivity, Physical Activity, and Neurocognitive Performances in Patients with Vascular Cognitive Impairment, No Dementia.	10.2174/1567205019666220127103852	connectivity	28	1	3	MNI	27		Framewise displacement quality control should be less than 0.25mm per TR
P67	35086448		Functional Connectivity, Physical Activity, and Neurocognitive Performances in Patients with Vascular Cognitive Impairment, No Dementia.	10.2174/1567205019666220127103852	connectivity	20	10	2	MNI	27		Framewise displacement quality control should be less than 0.25mm per TR
P67	35086448		Functional Connectivity, Physical Activity, and Neurocognitive Performances in Patients with Vascular Cognitive Impairment, No Dementia.	10.2174/1567205019666220127103852	connectivity	-16	8	6	MNI	27		Framewise displacement quality control should be less than 0.25mm per TR
P67	35086448		Functional Connectivity, Physical Activity, and Neurocognitive Performances in Patients with Vascular Cognitive Impairment, No Dementia.	10.2174/1567205019666220127103852	connectivity	25	8	6	MNI	27		Framewise displacement quality control should be less than 0.25mm per TR
P67	35086448		Functional Connectivity, Physical Activity, and Neurocognitive Performances in Patients with Vascular Cognitive Impairment, No Dementia.	10.2174/1567205019666220127103852	connectivity	10	-50	18	MNI	27		Framewise displacement quality control should be less than 0.25mm per TR
P67	35086448		Functional Connectivity, Physical Activity, and Neurocognitive Performances in Patients with Vascular Cognitive Impairment, No Dementia.	10.2174/1567205019666220127103852	connectivity	-5	19	28	MNI	27		Framewise displacement quality control should be less than 0.25mm per TR
P67	35086448		Functional Connectivity, Physical Activity, and Neurocognitive Performances in Patients with Vascular Cognitive Impairment, No Dementia.	10.2174/1567205019666220127103852	connectivity	10	16	32	MNI	27		Framewise displacement quality control should be less than 0.25mm per TR
P67	35086448		Functional Connectivity, Physical Activity, and Neurocognitive Performances in Patients with Vascular Cognitive Impairment, No Dementia.	10.2174/1567205019666220127103852	connectivity	5	34	14	MNI	27		Framewise displacement quality control should be less than 0.25mm per TR
P67	35086448		Functional Connectivity, Physical Activity, and Neurocognitive Performances in Patients with Vascular Cognitive Impairment, No Dementia.	10.2174/1567205019666220127103852	connectivity	30	2	8	MNI	27		Framewise displacement quality control should be less than 0.25mm per TR
P67	35086448		Functional Connectivity, Physical Activity, and Neurocognitive Performances in Patients with Vascular Cognitive Impairment, No Dementia.	10.2174/1567205019666220127103852	connectivity	-14	-18	8	MNI	27		Framewise displacement quality control should be less than 0.25mm per TR
P67	35086448		Functional Connectivity, Physical Activity, and Neurocognitive Performances in Patients with Vascular Cognitive Impairment, No Dementia.	10.2174/1567205019666220127103852	connectivity	0	18	34	MNI	27		Framewise displacement quality control should be less than 0.25mm per TR
P67	35086448		Functional Connectivity, Physical Activity, and Neurocognitive Performances in Patients with Vascular Cognitive Impairment, No Dementia.	10.2174/1567205019666220127103852	connectivity	-5	38	6	MNI	27		Framewise displacement quality control should be less than 0.25mm per TR
P67	35086448		Functional Connectivity, Physical Activity, and Neurocognitive Performances in Patients with Vascular Cognitive Impairment, No Dementia.	10.2174/1567205019666220127103852	connectivity	-33	2	4	MNI	27		Framewise displacement quality control should be less than 0.25mm per TR
P67	35086448		Functional Connectivity, Physical Activity, and Neurocognitive Performances in Patients with Vascular Cognitive Impairment, No Dementia.	10.2174/1567205019666220127103852	connectivity	26	-84	-38	MNI	27		Framewise displacement quality control should be less than 0.25mm per TR
P68	34433700		The Relations Between Physical Activity Level, Executive Function, and White Matter Microstructure in Older Adults.	10.1123/jpah.2021-0012						43	coordinates not reported	head motion corrected
P69	34058174		Functional connectivity between the ventral anterior cingulate and amygdala during implicit emotional conflict regulation and daily-life emotion dysregulation.	10.1016/j.neuropsychologia.2021.107905						27	coordinates not reported	head motion regressed
S24	no pubmed id	85092000000	Daily-Life Negative Affect in Emotional Distress Disorders Associated with Altered Frontoinsular Emotion Regulation Activation and Cortical Gyrification	10.1007/s10608-020-10155-8	connectivity	14	60	18	MNI	27		head motion regressed
S24	no pubmed id	85092000000	Daily-Life Negative Affect in Emotional Distress Disorders Associated with Altered Frontoinsular Emotion Regulation Activation and Cortical Gyrification	10.1007/s10608-020-10155-8	connectivity	-36	12	-2	MNI	27		head motion regressed
S24	no pubmed id	85092000000	Daily-Life Negative Affect in Emotional Distress Disorders Associated with Altered Frontoinsular Emotion Regulation Activation and Cortical Gyrification	10.1007/s10608-020-10155-8	connectivity	18	-68	-56	MNI	27		head motion regressed
S24	no pubmed id	85092000000	Daily-Life Negative Affect in Emotional Distress Disorders Associated with Altered Frontoinsular Emotion Regulation Activation and Cortical Gyrification	10.1007/s10608-020-10155-8	connectivity	-26.2	22.9	-6.5	MNI	27		head motion regressed
S24	no pubmed id	85092000000	Daily-Life Negative Affect in Emotional Distress Disorders Associated with Altered Frontoinsular Emotion Regulation Activation and Cortical Gyrification	10.1007/s10608-020-10155-8	connectivity	44.8	-66.5	30.2	MNI	27		head motion regressed
S24	no pubmed id	85092000000	Daily-Life Negative Affect in Emotional Distress Disorders Associated with Altered Frontoinsular Emotion Regulation Activation and Cortical Gyrification	10.1007/s10608-020-10155-8	connectivity	-26.3	23.2	-6	MNI	27		head motion regressed
S25	31534117	85072000000	Repetitive negative thinking in daily life and functional connectivity among default mode, fronto-parietal, and salience networks	10.1038/s41398-019-0560-0	connectivity	-41	-75	26	MNI	58		MCFLIRT and head motion regressed
S25	31534117	85072000000	Repetitive negative thinking in daily life and functional connectivity among default mode, fronto-parietal, and salience networks	10.1038/s41398-019-0560-0	connectivity	6	67	-4	MNI	58		MCFLIRT and head motion regressed
S25	31534117	85072000000	Repetitive negative thinking in daily life and functional connectivity among default mode, fronto-parietal, and salience networks	10.1038/s41398-019-0560-0	connectivity	8	48	-15	MNI	58		MCFLIRT and head motion regressed
S25	31534117	85072000000	Repetitive negative thinking in daily life and functional connectivity among default mode, fronto-parietal, and salience networks	10.1038/s41398-019-0560-0	connectivity	-13	-40	1	MNI	58		MCFLIRT and head motion regressed
S25	31534117	85072000000	Repetitive negative thinking in daily life and functional connectivity among default mode, fronto-parietal, and salience networks	10.1038/s41398-019-0560-0	connectivity	-18	63	-9	MNI	58		MCFLIRT and head motion regressed
S25	31534117	85072000000	Repetitive negative thinking in daily life and functional connectivity among default mode, fronto-parietal, and salience networks	10.1038/s41398-019-0560-0	connectivity	-46	-61	21	MNI	58		MCFLIRT and head motion regressed
S25	31534117	85072000000	Repetitive negative thinking in daily life and functional connectivity among default mode, fronto-parietal, and salience networks	10.1038/s41398-019-0560-0	connectivity	43	-72	28	MNI	58		MCFLIRT and head motion regressed
S25	31534117	85072000000	Repetitive negative thinking in daily life and functional connectivity among default mode, fronto-parietal, and salience networks	10.1038/s41398-019-0560-0	connectivity	-44	12	-34	MNI	58		MCFLIRT and head motion regressed
S25	31534117	85072000000	Repetitive negative thinking in daily life and functional connectivity among default mode, fronto-parietal, and salience networks	10.1038/s41398-019-0560-0	connectivity	46	16	-30	MNI	58		MCFLIRT and head motion regressed
S25	31534117	85072000000	Repetitive negative thinking in daily life and functional connectivity among default mode, fronto-parietal, and salience networks	10.1038/s41398-019-0560-0	connectivity	-68	-23	-16	MNI	58		MCFLIRT and head motion regressed
S25	31534117	85072000000	Repetitive negative thinking in daily life and functional connectivity among default mode, fronto-parietal, and salience networks	10.1038/s41398-019-0560-0	connectivity	-44	-65	35	MNI	58		MCFLIRT and head motion regressed
S25	31534117	85072000000	Repetitive negative thinking in daily life and functional connectivity among default mode, fronto-parietal, and salience networks	10.1038/s41398-019-0560-0	connectivity	-39	-75	44	MNI	58		MCFLIRT and head motion regressed
S25	31534117	85072000000	Repetitive negative thinking in daily life and functional connectivity among default mode, fronto-parietal, and salience networks	10.1038/s41398-019-0560-0	connectivity	-7	-55	27	MNI	58		MCFLIRT and head motion regressed
S25	31534117	85072000000	Repetitive negative thinking in daily life and functional connectivity among default mode, fronto-parietal, and salience networks	10.1038/s41398-019-0560-0	connectivity	6	-59	35	MNI	58		MCFLIRT and head motion regressed
S25	31534117	85072000000	Repetitive negative thinking in daily life and functional connectivity among default mode, fronto-parietal, and salience networks	10.1038/s41398-019-0560-0	connectivity	-11	-56	16	MNI	58		MCFLIRT and head motion regressed
S25	31534117	85072000000	Repetitive negative thinking in daily life and functional connectivity among default mode, fronto-parietal, and salience networks	10.1038/s41398-019-0560-0	connectivity	-3	-49	13	MNI	58		MCFLIRT and head motion regressed
S25	31534117	85072000000	Repetitive negative thinking in daily life and functional connectivity among default mode, fronto-parietal, and salience networks	10.1038/s41398-019-0560-0	connectivity	8	-48	31	MNI	58		MCFLIRT and head motion regressed
S25	31534117	85072000000	Repetitive negative thinking in daily life and functional connectivity among default mode, fronto-parietal, and salience networks	10.1038/s41398-019-0560-0	connectivity	15	-63	26	MNI	58		MCFLIRT and head motion regressed
S25	31534117	85072000000	Repetitive negative thinking in daily life and functional connectivity among default mode, fronto-parietal, and salience networks	10.1038/s41398-019-0560-0	connectivity	-2	-37	44	MNI	58		MCFLIRT and head motion regressed
S25	31534117	85072000000	Repetitive negative thinking in daily life and functional connectivity among default mode, fronto-parietal, and salience networks	10.1038/s41398-019-0560-0	connectivity	11	-54	17	MNI	58		MCFLIRT and head motion regressed
S25	31534117	85072000000	Repetitive negative thinking in daily life and functional connectivity among default mode, fronto-parietal, and salience networks	10.1038/s41398-019-0560-0	connectivity	52	-59	36	MNI	58		MCFLIRT and head motion regressed
S25	31534117	85072000000	Repetitive negative thinking in daily life and functional connectivity among default mode, fronto-parietal, and salience networks	10.1038/s41398-019-0560-0	connectivity	23	33	48	MNI	58		MCFLIRT and head motion regressed
S25	31534117	85072000000	Repetitive negative thinking in daily life and functional connectivity among default mode, fronto-parietal, and salience networks	10.1038/s41398-019-0560-0	connectivity	-10	39	52	MNI	58		MCFLIRT and head motion regressed
S25	31534117	85072000000	Repetitive negative thinking in daily life and functional connectivity among default mode, fronto-parietal, and salience networks	10.1038/s41398-019-0560-0	connectivity	-16	29	53	MNI	58		MCFLIRT and head motion regressed
S25	31534117	85072000000	Repetitive negative thinking in daily life and functional connectivity among default mode, fronto-parietal, and salience networks	10.1038/s41398-019-0560-0	connectivity	-35	20	51	MNI	58		MCFLIRT and head motion regressed
S25	31534117	85072000000	Repetitive negative thinking in daily life and functional connectivity among default mode, fronto-parietal, and salience networks	10.1038/s41398-019-0560-0	connectivity	22	39	39	MNI	58		MCFLIRT and head motion regressed
S25	31534117	85072000000	Repetitive negative thinking in daily life and functional connectivity among default mode, fronto-parietal, and salience networks	10.1038/s41398-019-0560-0	connectivity	13	55	38	MNI	58		MCFLIRT and head motion regressed
S25	31534117	85072000000	Repetitive negative thinking in daily life and functional connectivity among default mode, fronto-parietal, and salience networks	10.1038/s41398-019-0560-0	connectivity	-10	55	39	MNI	58		MCFLIRT and head motion regressed
S25	31534117	85072000000	Repetitive negative thinking in daily life and functional connectivity among default mode, fronto-parietal, and salience networks	10.1038/s41398-019-0560-0	connectivity	-20	45	39	MNI	58		MCFLIRT and head motion regressed
S25	31534117	85072000000	Repetitive negative thinking in daily life and functional connectivity among default mode, fronto-parietal, and salience networks	10.1038/s41398-019-0560-0	connectivity	6	54	16	MNI	58		MCFLIRT and head motion regressed
S25	31534117	85072000000	Repetitive negative thinking in daily life and functional connectivity among default mode, fronto-parietal, and salience networks	10.1038/s41398-019-0560-0	connectivity	6	64	22	MNI	58		MCFLIRT and head motion regressed
S25	31534117	85072000000	Repetitive negative thinking in daily life and functional connectivity among default mode, fronto-parietal, and salience networks	10.1038/s41398-019-0560-0	connectivity	-7	51	-1	MNI	58		MCFLIRT and head motion regressed
S25	31534117	85072000000	Repetitive negative thinking in daily life and functional connectivity among default mode, fronto-parietal, and salience networks	10.1038/s41398-019-0560-0	connectivity	9	54	3	MNI	58		MCFLIRT and head motion regressed
S25	31534117	85072000000	Repetitive negative thinking in daily life and functional connectivity among default mode, fronto-parietal, and salience networks	10.1038/s41398-019-0560-0	connectivity	-3	44	-9	MNI	58		MCFLIRT and head motion regressed
S25	31534117	85072000000	Repetitive negative thinking in daily life and functional connectivity among default mode, fronto-parietal, and salience networks	10.1038/s41398-019-0560-0	connectivity	8	42	-5	MNI	58		MCFLIRT and head motion regressed
S25	31534117	85072000000	Repetitive negative thinking in daily life and functional connectivity among default mode, fronto-parietal, and salience networks	10.1038/s41398-019-0560-0	connectivity	-11	45	8	MNI	58		MCFLIRT and head motion regressed
S25	31534117	85072000000	Repetitive negative thinking in daily life and functional connectivity among default mode, fronto-parietal, and salience networks	10.1038/s41398-019-0560-0	connectivity	-2	38	36	MNI	58		MCFLIRT and head motion regressed
S25	31534117	85072000000	Repetitive negative thinking in daily life and functional connectivity among default mode, fronto-parietal, and salience networks	10.1038/s41398-019-0560-0	connectivity	-3	42	16	MNI	58		MCFLIRT and head motion regressed
S25	31534117	85072000000	Repetitive negative thinking in daily life and functional connectivity among default mode, fronto-parietal, and salience networks	10.1038/s41398-019-0560-0	connectivity	-20	64	19	MNI	58		MCFLIRT and head motion regressed
S25	31534117	85072000000	Repetitive negative thinking in daily life and functional connectivity among default mode, fronto-parietal, and salience networks	10.1038/s41398-019-0560-0	connectivity	-8	48	23	MNI	58		MCFLIRT and head motion regressed
S25	31534117	85072000000	Repetitive negative thinking in daily life and functional connectivity among default mode, fronto-parietal, and salience networks	10.1038/s41398-019-0560-0	connectivity	65	-12	-19	MNI	58		MCFLIRT and head motion regressed
S25	31534117	85072000000	Repetitive negative thinking in daily life and functional connectivity among default mode, fronto-parietal, and salience networks	10.1038/s41398-019-0560-0	connectivity	-56	-13	-10	MNI	58		MCFLIRT and head motion regressed
S25	31534117	85072000000	Repetitive negative thinking in daily life and functional connectivity among default mode, fronto-parietal, and salience networks	10.1038/s41398-019-0560-0	connectivity	-58	-30	-4	MNI	58		MCFLIRT and head motion regressed
S25	31534117	85072000000	Repetitive negative thinking in daily life and functional connectivity among default mode, fronto-parietal, and salience networks	10.1038/s41398-019-0560-0	connectivity	65	-31	-9	MNI	58		MCFLIRT and head motion regressed
S25	31534117	85072000000	Repetitive negative thinking in daily life and functional connectivity among default mode, fronto-parietal, and salience networks	10.1038/s41398-019-0560-0	connectivity	-68	-41	-5	MNI	58		MCFLIRT and head motion regressed
S25	31534117	85072000000	Repetitive negative thinking in daily life and functional connectivity among default mode, fronto-parietal, and salience networks	10.1038/s41398-019-0560-0	connectivity	13	30	59	MNI	58		MCFLIRT and head motion regressed
S25	31534117	85072000000	Repetitive negative thinking in daily life and functional connectivity among default mode, fronto-parietal, and salience networks	10.1038/s41398-019-0560-0	connectivity	12	36	20	MNI	58		MCFLIRT and head motion regressed
S25	31534117	85072000000	Repetitive negative thinking in daily life and functional connectivity among default mode, fronto-parietal, and salience networks	10.1038/s41398-019-0560-0	connectivity	52	-2	-16	MNI	58		MCFLIRT and head motion regressed
S25	31534117	85072000000	Repetitive negative thinking in daily life and functional connectivity among default mode, fronto-parietal, and salience networks	10.1038/s41398-019-0560-0	connectivity	-26	-40	-8	MNI	58		MCFLIRT and head motion regressed
S25	31534117	85072000000	Repetitive negative thinking in daily life and functional connectivity among default mode, fronto-parietal, and salience networks	10.1038/s41398-019-0560-0	connectivity	27	-37	-13	MNI	58		MCFLIRT and head motion regressed
S25	31534117	85072000000	Repetitive negative thinking in daily life and functional connectivity among default mode, fronto-parietal, and salience networks	10.1038/s41398-019-0560-0	connectivity	-34	-38	-16	MNI	58		MCFLIRT and head motion regressed
S25	31534117	85072000000	Repetitive negative thinking in daily life and functional connectivity among default mode, fronto-parietal, and salience networks	10.1038/s41398-019-0560-0	connectivity	28	-77	-32	MNI	58		MCFLIRT and head motion regressed
S25	31534117	85072000000	Repetitive negative thinking in daily life and functional connectivity among default mode, fronto-parietal, and salience networks	10.1038/s41398-019-0560-0	connectivity	52	7	-30	MNI	58		MCFLIRT and head motion regressed
S25	31534117	85072000000	Repetitive negative thinking in daily life and functional connectivity among default mode, fronto-parietal, and salience networks	10.1038/s41398-019-0560-0	connectivity	-53	3	-27	MNI	58		MCFLIRT and head motion regressed
S25	31534117	85072000000	Repetitive negative thinking in daily life and functional connectivity among default mode, fronto-parietal, and salience networks	10.1038/s41398-019-0560-0	connectivity	47	-50	29	MNI	58		MCFLIRT and head motion regressed
S25	31534117	85072000000	Repetitive negative thinking in daily life and functional connectivity among default mode, fronto-parietal, and salience networks	10.1038/s41398-019-0560-0	connectivity	-49	-42	1	MNI	58		MCFLIRT and head motion regressed
S25	31534117	85072000000	Repetitive negative thinking in daily life and functional connectivity among default mode, fronto-parietal, and salience networks	10.1038/s41398-019-0560-0	connectivity	-46	31	-13	MNI	58		MCFLIRT and head motion regressed
S25	31534117	85072000000	Repetitive negative thinking in daily life and functional connectivity among default mode, fronto-parietal, and salience networks	10.1038/s41398-019-0560-0	connectivity	49	35	-12	MNI	58		MCFLIRT and head motion regressed
S25	31534117	85072000000	Repetitive negative thinking in daily life and functional connectivity among default mode, fronto-parietal, and salience networks	10.1038/s41398-019-0560-0	connectivity	-44	2	46	MNI	58		MCFLIRT and head motion regressed
S25	31534117	85072000000	Repetitive negative thinking in daily life and functional connectivity among default mode, fronto-parietal, and salience networks	10.1038/s41398-019-0560-0	connectivity	48	25	27	MNI	58		MCFLIRT and head motion regressed
S25	31534117	85072000000	Repetitive negative thinking in daily life and functional connectivity among default mode, fronto-parietal, and salience networks	10.1038/s41398-019-0560-0	connectivity	-47	11	23	MNI	58		MCFLIRT and head motion regressed
S25	31534117	85072000000	Repetitive negative thinking in daily life and functional connectivity among default mode, fronto-parietal, and salience networks	10.1038/s41398-019-0560-0	connectivity	-53	-49	43	MNI	58		MCFLIRT and head motion regressed
S25	31534117	85072000000	Repetitive negative thinking in daily life and functional connectivity among default mode, fronto-parietal, and salience networks	10.1038/s41398-019-0560-0	connectivity	-23	11	64	MNI	58		MCFLIRT and head motion regressed
S25	31534117	85072000000	Repetitive negative thinking in daily life and functional connectivity among default mode, fronto-parietal, and salience networks	10.1038/s41398-019-0560-0	connectivity	58	-53	-14	MNI	58		MCFLIRT and head motion regressed
S25	31534117	85072000000	Repetitive negative thinking in daily life and functional connectivity among default mode, fronto-parietal, and salience networks	10.1038/s41398-019-0560-0	connectivity	24	45	-15	MNI	58		MCFLIRT and head motion regressed
S25	31534117	85072000000	Repetitive negative thinking in daily life and functional connectivity among default mode, fronto-parietal, and salience networks	10.1038/s41398-019-0560-0	connectivity	34	54	-13	MNI	58		MCFLIRT and head motion regressed
S25	31534117	85072000000	Repetitive negative thinking in daily life and functional connectivity among default mode, fronto-parietal, and salience networks	10.1038/s41398-019-0560-0	connectivity	47	10	33	MNI	58		MCFLIRT and head motion regressed
S25	31534117	85072000000	Repetitive negative thinking in daily life and functional connectivity among default mode, fronto-parietal, and salience networks	10.1038/s41398-019-0560-0	connectivity	-41	6	33	MNI	58		MCFLIRT and head motion regressed
S25	31534117	85072000000	Repetitive negative thinking in daily life and functional connectivity among default mode, fronto-parietal, and salience networks	10.1038/s41398-019-0560-0	connectivity	-42	38	21	MNI	58		MCFLIRT and head motion regressed
S25	31534117	85072000000	Repetitive negative thinking in daily life and functional connectivity among default mode, fronto-parietal, and salience networks	10.1038/s41398-019-0560-0	connectivity	38	43	15	MNI	58		MCFLIRT and head motion regressed
S25	31534117	85072000000	Repetitive negative thinking in daily life and functional connectivity among default mode, fronto-parietal, and salience networks	10.1038/s41398-019-0560-0	connectivity	49	-42	45	MNI	58		MCFLIRT and head motion regressed
S25	31534117	85072000000	Repetitive negative thinking in daily life and functional connectivity among default mode, fronto-parietal, and salience networks	10.1038/s41398-019-0560-0	connectivity	-28	-58	48	MNI	58		MCFLIRT and head motion regressed
S25	31534117	85072000000	Repetitive negative thinking in daily life and functional connectivity among default mode, fronto-parietal, and salience networks	10.1038/s41398-019-0560-0	connectivity	44	-53	47	MNI	58		MCFLIRT and head motion regressed
S25	31534117	85072000000	Repetitive negative thinking in daily life and functional connectivity among default mode, fronto-parietal, and salience networks	10.1038/s41398-019-0560-0	connectivity	32	14	56	MNI	58		MCFLIRT and head motion regressed
S25	31534117	85072000000	Repetitive negative thinking in daily life and functional connectivity among default mode, fronto-parietal, and salience networks	10.1038/s41398-019-0560-0	connectivity	37	-65	40	MNI	58		MCFLIRT and head motion regressed
S25	31534117	85072000000	Repetitive negative thinking in daily life and functional connectivity among default mode, fronto-parietal, and salience networks	10.1038/s41398-019-0560-0	connectivity	-42	-55	45	MNI	58		MCFLIRT and head motion regressed
S25	31534117	85072000000	Repetitive negative thinking in daily life and functional connectivity among default mode, fronto-parietal, and salience networks	10.1038/s41398-019-0560-0	connectivity	40	18	40	MNI	58		MCFLIRT and head motion regressed
S25	31534117	85072000000	Repetitive negative thinking in daily life and functional connectivity among default mode, fronto-parietal, and salience networks	10.1038/s41398-019-0560-0	connectivity	-34	55	4	MNI	58		MCFLIRT and head motion regressed
S25	31534117	85072000000	Repetitive negative thinking in daily life and functional connectivity among default mode, fronto-parietal, and salience networks	10.1038/s41398-019-0560-0	connectivity	-42	45	-2	MNI	58		MCFLIRT and head motion regressed
S25	31534117	85072000000	Repetitive negative thinking in daily life and functional connectivity among default mode, fronto-parietal, and salience networks	10.1038/s41398-019-0560-0	connectivity	33	-53	44	MNI	58		MCFLIRT and head motion regressed
S25	31534117	85072000000	Repetitive negative thinking in daily life and functional connectivity among default mode, fronto-parietal, and salience networks	10.1038/s41398-019-0560-0	connectivity	43	49	-2	MNI	58		MCFLIRT and head motion regressed
S25	31534117	85072000000	Repetitive negative thinking in daily life and functional connectivity among default mode, fronto-parietal, and salience networks	10.1038/s41398-019-0560-0	connectivity	-42	25	30	MNI	58		MCFLIRT and head motion regressed
S25	31534117	85072000000	Repetitive negative thinking in daily life and functional connectivity among default mode, fronto-parietal, and salience networks	10.1038/s41398-019-0560-0	connectivity	-3	26	44	MNI	58		MCFLIRT and head motion regressed
S25	31534117	85072000000	Repetitive negative thinking in daily life and functional connectivity among default mode, fronto-parietal, and salience networks	10.1038/s41398-019-0560-0	connectivity	11	-39	50	MNI	58		MCFLIRT and head motion regressed
S25	31534117	85072000000	Repetitive negative thinking in daily life and functional connectivity among default mode, fronto-parietal, and salience networks	10.1038/s41398-019-0560-0	connectivity	55	-45	37	MNI	58		MCFLIRT and head motion regressed
S25	31534117	85072000000	Repetitive negative thinking in daily life and functional connectivity among default mode, fronto-parietal, and salience networks	10.1038/s41398-019-0560-0	connectivity	42	0	47	MNI	58		MCFLIRT and head motion regressed
S25	31534117	85072000000	Repetitive negative thinking in daily life and functional connectivity among default mode, fronto-parietal, and salience networks	10.1038/s41398-019-0560-0	connectivity	31	33	26	MNI	58		MCFLIRT and head motion regressed
S25	31534117	85072000000	Repetitive negative thinking in daily life and functional connectivity among default mode, fronto-parietal, and salience networks	10.1038/s41398-019-0560-0	connectivity	48	22	10	MNI	58		MCFLIRT and head motion regressed
S25	31534117	85072000000	Repetitive negative thinking in daily life and functional connectivity among default mode, fronto-parietal, and salience networks	10.1038/s41398-019-0560-0	connectivity	-35	20	0	MNI	58		MCFLIRT and head motion regressed
S25	31534117	85072000000	Repetitive negative thinking in daily life and functional connectivity among default mode, fronto-parietal, and salience networks	10.1038/s41398-019-0560-0	connectivity	36	22	3	MNI	58		MCFLIRT and head motion regressed
S25	31534117	85072000000	Repetitive negative thinking in daily life and functional connectivity among default mode, fronto-parietal, and salience networks	10.1038/s41398-019-0560-0	connectivity	37	32	-2	MNI	58		MCFLIRT and head motion regressed
S25	31534117	85072000000	Repetitive negative thinking in daily life and functional connectivity among default mode, fronto-parietal, and salience networks	10.1038/s41398-019-0560-0	connectivity	34	16	-8	MNI	58		MCFLIRT and head motion regressed
S25	31534117	85072000000	Repetitive negative thinking in daily life and functional connectivity among default mode, fronto-parietal, and salience networks	10.1038/s41398-019-0560-0	connectivity	-11	26	25	MNI	58		MCFLIRT and head motion regressed
S25	31534117	85072000000	Repetitive negative thinking in daily life and functional connectivity among default mode, fronto-parietal, and salience networks	10.1038/s41398-019-0560-0	connectivity	-1	15	44	MNI	58		MCFLIRT and head motion regressed
S25	31534117	85072000000	Repetitive negative thinking in daily life and functional connectivity among default mode, fronto-parietal, and salience networks	10.1038/s41398-019-0560-0	connectivity	-28	52	21	MNI	58		MCFLIRT and head motion regressed
S25	31534117	85072000000	Repetitive negative thinking in daily life and functional connectivity among default mode, fronto-parietal, and salience networks	10.1038/s41398-019-0560-0	connectivity	0	30	27	MNI	58		MCFLIRT and head motion regressed
S25	31534117	85072000000	Repetitive negative thinking in daily life and functional connectivity among default mode, fronto-parietal, and salience networks	10.1038/s41398-019-0560-0	connectivity	5	23	37	MNI	58		MCFLIRT and head motion regressed
S25	31534117	85072000000	Repetitive negative thinking in daily life and functional connectivity among default mode, fronto-parietal, and salience networks	10.1038/s41398-019-0560-0	connectivity	10	22	27	MNI	58		MCFLIRT and head motion regressed
S25	31534117	85072000000	Repetitive negative thinking in daily life and functional connectivity among default mode, fronto-parietal, and salience networks	10.1038/s41398-019-0560-0	connectivity	31	56	14	MNI	58		MCFLIRT and head motion regressed
S25	31534117	85072000000	Repetitive negative thinking in daily life and functional connectivity among default mode, fronto-parietal, and salience networks	10.1038/s41398-019-0560-0	connectivity	26	50	27	MNI	58		MCFLIRT and head motion regressed
S25	31534117	85072000000	Repetitive negative thinking in daily life and functional connectivity among default mode, fronto-parietal, and salience networks	10.1038/s41398-019-0560-0	connectivity	-39	51	17	MNI	58		MCFLIRT and head motion regressed

## Sheet: Supplementary Table 4
MRI-PAD combination	X	Y	Z	Peak z-statistic	Cluster size (mm3)	AAL label
fMRI - EMA/ESM	-38	18	-2	3.17949	992	Insula_L
fMRI - EMA/ESM	32	46	26	3.15549	336	Frontal_Mid_R
fMRI - EMA/ESM	-12	8	-4	3.00433	448	Pallidum_L
fMRI - EMA/ESM	-8	42	-12	2.54516	232	Frontal_Med_Orb_L
fMRI - EMA/ESM	-32	44	26	2.52181	216	Frontal_Mid_L
fMRI - EMA/ESM	44	-70	28	2.31684	112	Occipital_Mid_R
fMRI - EMA/ESM	46	14	0	2.31684	104	Insula_R
fMRI - EMA/ESM	-46	-68	40	2.23823	128	Angular_L
fMRI - EMA/ESM	34	18	-8	2.15613	112	Insula_R
fMRI - EMA/ESM	10	22	24	2.11764	96	Cingulum_Ant_R
fMRI - EMA/ESM	-44	26	28	2.08349	88	Frontal_Inf_Tri_L
fMRI - sleep sensor	0	50	6	2.47724	248	Cingulum_Ant_L
